# Supplementary material for: Two-dimensional dysprosium(III) triiodate(V) dihydrate, Dy(IO3)3(H2O)·H2O
Source: Acta Crystallogr Sect E Struct Rep Online. 2009 Jul 15;65(Pt 8):i61–2. doi: 10.1107/S1600536809027068 (PMC2977138; doi:10.1107/S1600536809027068)
Supplement: Supplementary file 1 [file e-65-00i61-sup1.cif]

##############################################################################
###                                                                        ###
###        Electronic paper (Acta Crystallographica Section E)             ###
###                                                                        ###
##############################################################################
#                                                                            #
# This CIF contains the data in a paper accepted for publication in Acta     #
# Crystallographica Section E. It conforms to the requirements of Notes      #
# for Authors for Section E, and has been peer reviewed under the auspices   #
# of the IUCr Commission on Journals.                                        #
#                                                                            #
# Full details of the Crystallographic Information File format               #
# are given in the paper "The Crystallographic Information File (CIF):       #
# a New Standard Archive File for Crystallography" by S. R. Hall, F. H.      #
# Allen and I. D. Brown [Acta Cryst. (1991), A47, 655-685].                  #
#                                                                            #
# The current version of the core CIF dictionary is obtainable from          #
# ftp://ftp.iucr.org/pub/cif_core.dic. The current version number is 2.4.    #
#                                                                            #
# Software is freely available for graphical display of the structure(s) in  #
# this CIF.  For information consult the CIF home page http://www.iucr.org/  #
# cif/home.html                                                              #
#                                                                            #
# This file may be used for bona fide research purposes within the           #
# scientific community so long as proper attribution is given to the journal # 
# article from which it was obtained.                                        #
#                                                                            #
##############################################################################
                                             
data_I
_audit_creation_method     SHELXL97
_chemical_name_systematic
;
dysprosium(III) triiodate(V) dihydrate
;
_chemical_name_common     ?
_chemical_formula_sum     'Dy H4 I3 O11'
_chemical_formula_structural     'Dy (I O3)3 H2 O , H2 O'
_chemical_formula_iupac     'Dy (I O3)3 H2 O , H2 O'
_chemical_formula_weight     723.23
_chemical_melting_point     ?
_symmetry_cell_setting     triclinic
_symmetry_space_group_name_H-M     'P -1'
_symmetry_space_group_name_Hall     '-P 1'
loop_
    _symmetry_equiv_pos_as_xyz
    'x, y, z'
    '-x, -y, -z'
_cell_length_a     7.15990(10)
_cell_length_b     7.4292000
_cell_length_c     10.64430(10)
_cell_angle_alpha     95.161(12)
_cell_angle_beta     104.858(7)
_cell_angle_gamma     110.081(8)
_cell_volume     504.00(5)
_cell_formula_units_Z     2
_cell_measurement_reflns_used     1561
_cell_measurement_theta_min     2.0183
_cell_measurement_theta_max     27.4835
_cell_measurement_temperature     293(2)
_exptl_crystal_description     block
_exptl_crystal_colour     colourless
_exptl_crystal_size_max     0.16
_exptl_crystal_size_mid     0.12
_exptl_crystal_size_min     0.06
_exptl_crystal_density_diffrn     4.766
_exptl_crystal_density_meas     ?
_exptl_crystal_density_method     'not measured'
_exptl_crystal_F_000     634
_exptl_absorpt_coefficient_mu     16.646
_exptl_absorpt_correction_type     multi-scan
_exptl_absorpt_process_details     '(ABSCOR; Higashi, 1995)'
_exptl_absorpt_correction_T_min     0.1355
_exptl_absorpt_correction_T_max     0.4350
_exptl_special_details
;
;
_diffrn_ambient_temperature     293(2)
_diffrn_radiation_type     MoK\a
_diffrn_radiation_wavelength     0.71075
_diffrn_radiation_source     'fine-focus sealed tube'
_diffrn_radiation_monochromator     'graphite'
_diffrn_measurement_device_type     'Rigaku R-AXIS RAPID'
_diffrn_measurement_method     'CCD profile fitting'
_diffrn_detector_area_resol_mean     14.6306
_diffrn_reflns_number     3819
_diffrn_reflns_av_R_equivalents     0.0273
_diffrn_reflns_av_sigmaI/netI     0.0451
_diffrn_reflns_theta_min     3.18
_diffrn_reflns_theta_max     27.48
_diffrn_reflns_theta_full     27.48
_diffrn_measured_fraction_theta_max     0.975
_diffrn_measured_fraction_theta_full     0.975
_diffrn_reflns_limit_h_min     -9
_diffrn_reflns_limit_h_max     9
_diffrn_reflns_limit_k_min     -7
_diffrn_reflns_limit_k_max     9
_diffrn_reflns_limit_l_min     -13
_diffrn_reflns_limit_l_max     13
_diffrn_standards_number     ?
_diffrn_standards_interval_count     ?
_diffrn_standards_interval_time     ?
_diffrn_standards_decay_%     ?
_refine_special_details
;
Refinement of <i>F</i>^2^ against ALL reflections. The weighted <i>R</i>-factor
<i>wR</i> and goodness of fit <i>S</i> are based on <i>F</i>^2^, conventional
<i>R</i>-factors <i>R</i> are based on <i>F</i>, with <i>F</i> set to zero for
negative <i>F</i>^2^. The threshold expression of <i>F</i>^2^ >
\s(<i>F</i>^2^) is used only for calculating <i>R</i>-factors(gt) <i>etc</i>.
and is not relevant to the choice of reflections for refinement.
<i>R</i>-factors based on <i>F</i>^2^ are statistically about twice as large
as those based on <i>F</i>, and <i>R</i>- factors based on ALL data will be
even larger.
;
_reflns_number_total     2260
_reflns_number_gt     2067
_reflns_threshold_expression     I>2\s(I)
_refine_ls_structure_factor_coef     Fsqd
_refine_ls_matrix_type     full
_refine_ls_R_factor_all     0.0403
_refine_ls_R_factor_gt     0.0381
_refine_ls_wR_factor_gt     0.1074
_refine_ls_wR_factor_ref     0.1089
_refine_ls_goodness_of_fit_ref     1.057
_refine_ls_restrained_S_all     1.057
_refine_ls_number_reflns     2260
_refine_ls_number_parameters     141
_refine_ls_number_restraints     2
_refine_ls_hydrogen_treatment     mixed
_refine_ls_weighting_scheme     calc
_refine_ls_weighting_details
       'calc w = 1/[\s^2^(Fo^2^)+(0.0647P)^2^+5.3292P] where P=(Fo^2^+2Fc^2^)/3'
_atom_sites_solution_hydrogens     geom
_atom_sites_solution_primary     direct
_atom_sites_solution_secondary     difmap
_refine_ls_shift/su_max     0.000
_refine_ls_shift/su_mean     0.000
_refine_diff_density_max     2.790
_refine_diff_density_min     -3.203
_refine_ls_extinction_method     'SHELXL97 (Sheldrick, 2008)'
_refine_ls_extinction_coef     0.0126(8)
_refine_ls_extinction_expression
                                  'Fc^*^=kFc[1+0.001xFc^2^\l^3^/sin(2\q)]^-1/4^'
loop_
    _atom_type_symbol
    _atom_type_description
    _atom_type_scat_dispersion_real
    _atom_type_scat_dispersion_imag
    _atom_type_scat_source
    'H' 'H' 0.0000 0.0000
                         'International Tables Vol C Tables 4.2.6.8 and 6.1.1.4'
    'O' 'O' 0.0106 0.0060
                         'International Tables Vol C Tables 4.2.6.8 and 6.1.1.4'
    'I' 'I' -0.4742 1.8119
                         'International Tables Vol C Tables 4.2.6.8 and 6.1.1.4'
    'Dy' 'Dy' -0.1892 4.4098
                         'International Tables Vol C Tables 4.2.6.8 and 6.1.1.4'
_computing_data_collection     'PROCESS-AUTO (Rigaku, 1998)'
_computing_cell_refinement     'PROCESS-AUTO (Rigaku, 1998)'
_computing_data_reduction     'CrystalStructure (Rigaku/MSC, 2004)'
_computing_structure_solution     'SHELXS97 (Sheldrick, 2008)'
_computing_structure_refinement
;
SHELXL97 (Sheldrick, 2008) and PLATON (Spek, 2009; van der Sluis
& Spek, 1990)
;
_computing_molecular_graphics     'SHELXTL (Sheldrick, 2008)'
_computing_publication_material     'SHELXTL (Sheldrick, 2008)'
loop_
    _atom_site_type_symbol
    _atom_site_label
    _atom_site_fract_x
    _atom_site_fract_y
    _atom_site_fract_z
    _atom_site_U_iso_or_equiv
    _atom_site_adp_type
    _atom_site_calc_flag
    _atom_site_refinement_flags
    _atom_site_occupancy
    _atom_site_disorder_assembly
    _atom_site_disorder_group
    Dy Dy1 0.11491(7) -0.58338(7) -0.21096(4) 0.01105(18) Uani d . 1 . .
    I I1 0.30890(8) -0.14149(8) 0.07303(5) 0.00659(18) Uani d . 1 . .
    I I2 0.28110(8) -0.63445(8) 0.16834(5) 0.00652(18) Uani d . 1 . .
    I I3 0.27848(9) -0.26870(9) -0.45631(6) 0.00862(19) Uani d . 1 . .
    O O1 0.1496(11) -0.2711(12) -0.0929(7) 0.0178(15) Uani d . 1 . .
    O O2 0.0966(11) -0.1450(11) 0.1365(7) 0.0144(14) Uani d . 1 . .
    O O3 0.3778(11) 0.1033(10) 0.0380(7) 0.0134(14) Uani d . 1 . .
    O O4 0.2940(11) -0.5350(11) 0.0209(7) 0.0155(15) Uani d . 1 . .
    O O5 0.2291(10) -0.4405(11) 0.2502(7) 0.0131(14) Uani d . 1 . .
    O O6 0.5556(10) -0.5510(11) 0.2555(7) 0.0121(14) Uani d . 1 . .
    O O7 0.0908(11) -0.3710(11) -0.3699(7) 0.0130(14) Uani d . 1 . .
    O O8 0.1065(11) -0.1986(11) -0.5813(7) 0.0125(14) Uani d . 1 . .
    O O9 0.4335(11) -0.0352(12) -0.3515(8) 0.0187(16) Uani d . 1 . .
    O O10 0.2235(12) -0.8611(12) -0.2319(8) 0.0185(16) Uani d D 1 . .
    H H10A 0.198(15) -0.928(9) -0.179(7) 0.028 Uiso d RD 1 . .
    H H10B 0.346(4) -0.8277(13) -0.221(10) 0.028 Uiso d RD 1 . .
    O O11 0.2419(13) -0.7837(13) 0.3943(9) 0.0257(18) Uani d . 1 . .
    H H11A 0.225(3) -0.897(15) 0.3811(19) 0.039 Uiso d R 1 . .
    H H11B 0.144(13) -0.7725(18) 0.412(2) 0.039 Uiso d R 1 . .
loop_
    _atom_site_aniso_label
    _atom_site_aniso_U_11
    _atom_site_aniso_U_22
    _atom_site_aniso_U_33
    _atom_site_aniso_U_12
    _atom_site_aniso_U_13
    _atom_site_aniso_U_23
    Dy1 0.0094(3) 0.0136(3) 0.0131(3) 0.00658(19) 0.00455(18) 0.00444(19)
    I1 0.0048(3) 0.0061(3) 0.0105(3) 0.0031(2) 0.0028(2) 0.0041(2)
    I2 0.0040(3) 0.0067(3) 0.0111(3) 0.0040(2) 0.0027(2) 0.0039(2)
    I3 0.0076(3) 0.0109(3) 0.0101(3) 0.0063(2) 0.0032(2) 0.0026(2)
    O1 0.014(3) 0.023(4) 0.012(3) 0.010(3) -0.004(3) -0.002(3)
    O2 0.011(3) 0.014(4) 0.022(4) 0.006(3) 0.009(3) 0.007(3)
    O3 0.020(3) 0.006(3) 0.020(4) 0.007(3) 0.011(3) 0.006(3)
    O4 0.019(4) 0.013(4) 0.014(3) 0.006(3) 0.005(3) 0.006(3)
    O5 0.006(3) 0.014(4) 0.021(4) 0.005(3) 0.007(3) 0.002(3)
    O6 0.001(3) 0.016(4) 0.018(3) 0.002(3) 0.003(3) 0.007(3)
    O7 0.014(3) 0.020(4) 0.013(3) 0.012(3) 0.007(3) 0.013(3)
    O8 0.014(3) 0.013(4) 0.013(3) 0.005(3) 0.007(3) 0.006(3)
    O9 0.011(3) 0.018(4) 0.022(4) 0.005(3) 0.000(3) -0.002(3)
    O10 0.022(4) 0.023(4) 0.025(4) 0.019(3) 0.013(3) 0.011(3)
    O11 0.022(4) 0.022(4) 0.034(5) 0.007(4) 0.012(4) 0.005(4)
_geom_special_details
;
All e.s.d.'s (except the e.s.d. in the dihedral angle between two l.s. planes)
are estimated using the full covariance matrix. The cell e.s.d.'s are taken
into account individually in the estimation of e.s.d.'s in distances, angles
and torsion angles; correlations between e.s.d.'s in cell parameters are only
used when they are defined by crystal symmetry. An approximate (isotropic)
treatment of cell e.s.d.'s is used for estimating e.s.d.'s involving l.s.
planes.
;
loop_
    _geom_bond_atom_site_label_1
    _geom_bond_atom_site_label_2
    _geom_bond_site_symmetry_2
    _geom_bond_distance
    _geom_bond_publ_flag
    Dy1 O4 . 2.401(7) ?
    Dy1 O2 2_545 2.408(7) ?
    Dy1 O8 2_544 2.412(7) ?
    Dy1 O6 2_645 2.415(6) ?
    Dy1 O7 . 2.429(6) ?
    Dy1 O1 . 2.438(8) ?
    Dy1 O10 . 2.453(7) ?
    Dy1 O5 2_545 2.461(6) ?
    I1 O1 . 1.804(7) ?
    I1 O2 . 1.809(7) ?
    I1 O3 . 1.814(7) ?
    I2 O6 . 1.798(6) ?
    I2 O4 . 1.804(7) ?
    I2 O5 . 1.812(7) ?
    I3 O9 . 1.783(8) ?
    I3 O8 . 1.812(7) ?
    I3 O7 . 1.813(7) ?
    O2 Dy1 2_545 2.408(7) ?
    O5 Dy1 2_545 2.461(6) ?
    O6 Dy1 2_645 2.415(6) ?
    O8 Dy1 2_544 2.412(7) ?
loop_
    _geom_angle_atom_site_label_1
    _geom_angle_atom_site_label_2
    _geom_angle_atom_site_label_3
    _geom_angle_site_symmetry_1
    _geom_angle_site_symmetry_3
    _geom_angle
    _geom_angle_publ_flag
    O4 Dy1 O2 . 2_545 75.1(2) ?
    O4 Dy1 O8 . 2_544 149.7(2) ?
    O2 Dy1 O8 2_545 2_544 78.5(2) ?
    O4 Dy1 O6 . 2_645 90.6(2) ?
    O2 Dy1 O6 2_545 2_645 142.8(2) ?
    O8 Dy1 O6 2_544 2_645 101.7(2) ?
    O4 Dy1 O7 . . 135.1(3) ?
    O2 Dy1 O7 2_545 . 141.9(2) ?
    O8 Dy1 O7 2_544 . 75.1(2) ?
    O6 Dy1 O7 2_645 . 70.3(2) ?
    O4 Dy1 O1 . . 69.2(2) ?
    O2 Dy1 O1 2_545 . 111.8(3) ?
    O8 Dy1 O1 2_544 . 136.0(2) ?
    O6 Dy1 O1 2_645 . 93.9(3) ?
    O7 Dy1 O1 . . 72.0(2) ?
    O4 Dy1 O10 . . 84.5(3) ?
    O2 Dy1 O10 2_545 . 68.8(3) ?
    O8 Dy1 O10 2_544 . 72.1(2) ?
    O6 Dy1 O10 2_645 . 75.9(3) ?
    O7 Dy1 O10 . . 126.1(2) ?
    O1 Dy1 O10 . . 151.9(2) ?
    O4 Dy1 O5 . 2_545 112.2(2) ?
    O2 Dy1 O5 2_545 2_545 73.6(2) ?
    O8 Dy1 O5 2_544 2_545 73.6(2) ?
    O6 Dy1 O5 2_645 2_545 142.8(2) ?
    O7 Dy1 O5 . 2_545 72.9(2) ?
    O1 Dy1 O5 . 2_545 69.4(2) ?
    O10 Dy1 O5 . 2_545 132.9(3) ?
    O1 I1 O2 . . 96.8(3) ?
    O1 I1 O3 . . 97.2(3) ?
    O2 I1 O3 . . 97.7(3) ?
    O6 I2 O4 . . 99.6(3) ?
    O6 I2 O5 . . 97.8(3) ?
    O4 I2 O5 . . 95.5(3) ?
    O9 I3 O8 . . 99.4(3) ?
    O9 I3 O7 . . 101.4(3) ?
    O8 I3 O7 . . 96.1(3) ?
loop_
    _geom_hbond_atom_site_label_D
    _geom_hbond_atom_site_label_H
    _geom_hbond_atom_site_label_A
    _geom_hbond_site_symmetry_A
    _geom_hbond_distance_DH
    _geom_hbond_distance_HA
    _geom_hbond_distance_DA
    _geom_hbond_angle_DHA
    O10 H10A O3 1_545 0.80 2.29 2.873(10) 131.2
    O10 H10B O9 1_545 0.80 2.33 2.753(11) 114.0
    O11 H11A O8 1_546 0.80 2.22 2.954(11) 152.6
    O11 H11B O7 2_545 0.80 2.26 2.946(11) 145.0
data_global
_journal_date_recd_electronic     2009-07-01
_journal_date_accepted     2009-07-10
_journal_name_full     'Acta Crystallographica, Section E'
_journal_year     2009
_journal_volume     65
_journal_issue      8
_journal_page_first     i61
_journal_page_last     i62
_journal_paper_category     QI
_journal_coeditor_code     BR2111
_publ_contact_author_name     'Dr Wenxiang Chai'
_publ_contact_author_address
;
College of Materials Science and Engineering
China Jiliang University
Hangzhou 310018
People's Republic of China
;
_publ_contact_author_email     wxchai_cm@yahoo.com.cn
_publ_contact_author_fax     ?
_publ_contact_author_phone     '(86)571-86835738'
_publ_section_title
;
Two-dimensional dysprosium(III) triiodate(V) dihydrate,
Dy(IO~3~)~3~(H~2~O).H~2~O
;
loop_
    _publ_author_name
    _publ_author_address
    'Chai, Wenxiang'
;
College of Materials Science and Engineering
China Jiliang University
Hangzhou 310018
People's Republic of China
;
    'Song, Li'
;
Department of Chemistry
Key Laboratory of Advanced Textile Materials and Manufacturing Technology of
the Education Ministry
Zhejiang Sci-Tech University
Hangzhou 310018
People's Republic of China
;
    'Shi, Hongsheng'
;
College of Materials Science and Engineering
China Jiliang University
Hangzhou 310018
People's Republic of China
;
    'Qin, Laishun'
;
College of Materials Science and Engineering
China Jiliang University
Hangzhou 310018
People's Republic of China
;
    'Shu, Kangying'
;
College of Materials Science and Engineering
China Jiliang University
Hangzhou 310018
People's Republic of China
;
