# Supplementary material for: Two-dimensional dysprosium(III) triiodate(V) dihydrate, Dy(IO3)3(H2O)·H2O
Source: Acta Crystallogr Sect E Struct Rep Online. 2009 Jul 15;65(Pt 8):i61–2. doi: 10.1107/S1600536809027068 (PMC2977138; doi:10.1107/S1600536809027068)
Supplement: Supplementary file 2 [file e-65-00i61-Isup2.hkl]

# 
# h,k,l, Fc-squared, Fo-squared, sigma(Fo-squared) and status flag 
# 
data_I
_shelx_title ' a in P-1' 
_shelx_refln_list_code          4 
_shelx_F_calc_maximum      287.20 
_exptl_crystal_F_000       634.00 
_reflns_d_resolution_high  0.7701 
 
loop_ 
 _symmetry_equiv_pos_as_xyz 
 'x, y, z' 
 '-x, -y, -z' 
 
_cell_length_a     7.1599 
_cell_length_b     7.4292 
_cell_length_c    10.6443 
_cell_angle_alpha  95.161 
_cell_angle_beta  104.858 
_cell_angle_gamma 110.081 
 
_shelx_F_squared_multiplier     1.000 
 
loop_ 
 _refln_index_h 
 _refln_index_k 
 _refln_index_l 
 _refln_F_squared_calc 
 _refln_F_squared_meas 
 _refln_F_squared_sigma 
 _refln_observed_status 
   1   0   0      896.66      771.59     24.57 o 
   3   0   0     5407.40     6427.96    201.69 o 
   4   0   0      186.53      351.25     32.03 o 
   5   0   0    51402.22    50556.02   1023.98 o 
   6   0   0     3364.51     3249.66    168.59 o 
   7   0   0    17287.30    17903.21    611.54 o 
   8   0   0       70.61       81.04     37.43 o 
  -8   1   0     7159.70     7292.85    298.18 o 
  -7   1   0     8823.50     9158.43    372.04 o 
  -6   1   0     7046.63     7692.64    279.39 o 
  -5   1   0     3899.22     4269.98    161.95 o 
  -4   1   0      882.47     1407.66     71.98 o 
  -3   1   0    11615.60    11971.90    219.52 o 
  -2   1   0     7797.65     8571.46    275.74 o 
   1   1   0     1140.92      722.77     28.78 o 
   2   1   0     2254.11     1884.42     62.02 o 
   3   1   0       89.65      241.08     37.63 o 
   4   1   0     5620.04     4994.45    172.31 o 
   5   1   0     5195.59     4484.90    317.94 o 
   6   1   0     1092.90     1051.94     99.12 o 
   7   1   0       97.72      278.74    238.50 o 
  -8   2   0       75.63       48.80     34.20 o 
  -7   2   0      821.63      853.65     90.36 o 
  -6   2   0    25975.55    27956.84    533.03 o 
  -5   2   0     4587.59     5441.60    178.07 o 
  -4   2   0    56253.10    67291.45    971.81 o 
  -3   2   0     5957.26     5823.55    128.96 o 
  -2   2   0     9762.28    12577.63    377.00 o 
   0   2   0     2873.39     3146.50     99.84 o 
   2   2   0    13518.86    11557.32    240.32 o 
   3   2   0     4421.53     4327.12    192.00 o 
   4   2   0     1856.31     1698.96    132.24 o 
   5   2   0       71.55      106.19     36.33 o 
   6   2   0    14299.89    13839.73    663.94 o 
   7   2   0     1586.74     1503.54    138.59 o 
  -8   3   0     6926.06     6931.30    475.05 o 
  -7   3   0     3440.94     3458.54    133.04 o 
  -6   3   0    29483.96    33187.32    759.19 o 
  -5   3   0        2.33       21.20     40.72 o 
  -4   3   0    13372.75    15410.91    265.75 o 
  -3   3   0      239.85      421.22     30.04 o 
  -2   3   0     5448.14     5337.86    114.30 o 
  -1   3   0    25940.92    23710.92   1301.73 o 
   0   3   0      215.41      236.02     35.63 o 
   1   3   0    18463.64    17675.52    388.67 o 
   2   3   0     6761.83     5688.49    221.82 o 
   3   3   0      105.06       83.58     38.04 o 
   4   3   0      196.29      174.23     41.84 o 
   5   3   0       48.15       93.39     51.83 o 
   6   3   0     1952.37     1858.89    148.47 o 
  -8   4   0      721.12      670.84    150.52 o 
  -7   4   0     1724.84     1702.83    211.76 o 
  -6   4   0     1498.32     1460.17     91.19 o 
  -5   4   0    13132.36    14120.52    292.48 o 
  -4   4   0     1667.51     1687.47     59.78 o 
  -3   4   0     8707.04     9138.40    152.45 o 
  -2   4   0     1986.19     1638.27     67.25 o 
  -1   4   0     3523.31     2863.62     99.17 o 
   0   4   0    14136.89    14514.36    368.84 o 
   1   4   0      383.10      369.65     59.40 o 
   2   4   0    12229.40    12064.25    412.06 o 
   3   4   0       23.23        8.74     22.28 o 
   4   4   0      614.20      547.10     91.81 o 
   5   4   0     3429.29     3182.62    237.20 o 
   6   4   0     1439.24     1435.72    174.78 o 
  -8   5   0     1139.40     1098.34    113.27 o 
  -7   5   0     1247.26     1205.17    177.25 o 
  -6   5   0      926.66      990.28    144.50 o 
  -5   5   0    21547.96    23958.06    869.83 o 
  -4   5   0     1752.31     1700.51    190.13 o 
  -3   5   0     1608.36     1822.38     23.16 o 
  -2   5   0     6174.78     5123.81    220.54 o 
  -1   5   0     1583.87     1314.69     77.91 o 
   0   5   0     2437.10     2405.27    211.41 o 
   1   5   0     6552.45     7227.83    312.61 o 
   2   5   0      174.11      187.26     55.55 o 
   3   5   0    12639.06    13968.09    502.57 o 
   4   5   0     3246.95     3442.25    313.72 o 
   5   5   0     1149.01     1016.05    152.48 o 
  -8   6   0        7.47       11.80     27.91 o 
  -7   6   0       32.56       77.38     71.63 o 
  -6   6   0     3429.25     3626.25    281.79 o 
  -5   6   0     5964.45     6166.93    336.58 o 
  -4   6   0    23554.36    24304.83    869.46 o 
  -3   6   0     2094.60     2167.19    221.51 o 
  -2   6   0     5028.46     4672.57    487.83 o 
  -1   6   0     5122.81     5478.94    189.21 o 
   0   6   0     3128.15     3406.48    220.03 o 
   1   6   0    25913.56    31602.53    754.11 o 
   2   6   0     1535.07     1821.33    192.12 o 
   3   6   0    13782.14    16678.94   1052.87 o 
   4   6   0     1108.74      984.70    159.85 o 
  -8   7   0      790.35      839.57    167.69 o 
  -7   7   0     2698.97     2785.18    274.35 o 
  -6   7   0      459.63      482.47    112.27 o 
  -5   7   0     3512.01     3462.00    293.77 o 
  -4   7   0     1365.92     1489.24    170.52 o 
  -3   7   0     2301.99     2339.08    205.94 o 
  -2   7   0     2859.40     2723.37    219.83 o 
  -1   7   0      235.34      253.34     73.30 o 
   0   7   0     7755.37     8525.51    455.37 o 
   1   7   0      627.17      765.10    120.13 o 
   2   7   0       42.26       84.21     50.73 o 
   3   7   0     1251.03     1402.59    193.38 o 
  -7   8   0      163.59       84.72     70.88 o 
  -6   8   0     1311.32     1236.05    178.67 o 
  -5   8   0    10972.52    10712.45    746.70 o 
  -4   8   0      126.47      150.19     65.06 o 
  -3   8   0    32638.54    33734.56   1425.78 o 
  -2   8   0       30.25       52.64     61.27 o 
  -1   8   0     9794.10     9482.63    660.54 o 
   0   8   0     4045.85     3632.95    338.91 o 
  -6   9   0     4555.69     4274.05    346.73 o 
  -5   9   0     8050.40     7937.05    461.23 o 
  -4   9   0     4051.00     3787.17    310.37 o 
  -3   9   0     5295.38     5300.02    357.56 o 
  -2   9   0      197.47      115.40     59.74 o 
  -1   9   0     1508.73     1400.69    180.66 o 
   1  -9   1      256.18      269.19     81.14 o 
   2  -9   1     1668.23     1625.93    193.46 o 
   3  -9   1     1196.89     1214.65    171.56 o 
   4  -9   1      150.96      174.46     72.43 o 
   5  -9   1     1088.21     1086.17    173.96 o 
   6  -9   1     3992.99     3627.73    316.58 o 
   0  -8   1     2020.45     1998.12    202.02 o 
   1  -8   1     9346.08     9266.32    640.05 o 
   2  -8   1      576.22      484.99    100.07 o 
   3  -8   1     1129.55     1054.58    150.01 o 
   4  -8   1      607.70      499.67    105.06 o 
   5  -8   1     5129.90     5163.36    433.15 o 
   6  -8   1     9490.39     9885.05    497.76 o 
   7  -8   1     1901.45     1721.99    222.33 o 
  -3  -7   1     1644.08     2208.77    239.15 o 
  -1  -7   1        7.75       27.67     31.02 o 
   0  -7   1      308.98      308.18     49.82 o 
   1  -7   1     3162.41     3253.11    235.29 o 
   3  -7   1        3.34       30.24     60.78 o 
   4  -7   1    11743.67    12242.41    484.12 o 
   5  -7   1      655.66      694.96    120.81 o 
   6  -7   1       13.72       40.36     32.22 o 
   7  -7   1     5996.50     5911.18    395.34 o 
   8  -7   1      436.73      355.65     77.38 o 
  -4  -6   1     4943.90     5920.14    372.65 o 
  -3  -6   1     9779.48    11804.17    784.88 o 
  -2  -6   1     3072.93     3514.79    274.73 o 
  -1  -6   1       97.85       96.87     58.65 o 
   0  -6   1    14842.91    17172.09    608.22 o 
   1  -6   1     9020.30     8979.81    236.35 o 
   2  -6   1    39335.54    40465.97   1009.39 o 
   3  -6   1     5373.88     5768.43    301.03 o 
   4  -6   1     6645.15     7353.42    385.04 o 
   5  -6   1     9651.90    10745.73    449.83 o 
   6  -6   1     2887.53     3126.97    282.64 o 
   7  -6   1    24015.07    26074.47   1586.38 o 
   8  -6   1     2520.56     2230.74    169.10 o 
  -5  -5   1     1263.38     1309.62    167.26 o 
  -4  -5   1      710.66      735.22    119.01 o 
  -3  -5   1      563.64      608.89    101.22 o 
  -2  -5   1     1131.73     1190.35    126.30 o 
  -1  -5   1    12380.74    13671.70    445.70 o 
   0  -5   1       60.15      108.54     32.83 o 
   1  -5   1     3645.85     3752.52    160.70 o 
   2  -5   1      113.84       77.42      8.68 o 
   3  -5   1     6289.55     6317.84    282.92 o 
   4  -5   1    13441.62    14651.26    514.72 o 
   5  -5   1     1868.95     2040.95    185.48 o 
   6  -5   1     7411.90     7707.81    397.81 o 
   7  -5   1       20.23       56.55     35.23 o 
   8  -5   1     2735.78     2640.06    174.03 o 
  -6  -4   1     1608.19     1164.31    122.44 o 
  -5  -4   1      591.01      583.56     80.76 o 
  -4  -4   1    24052.32    24279.91    633.58 o 
  -3  -4   1      953.47      831.17    101.04 o 
  -2  -4   1    46627.35    49580.36   1117.45 o 
  -1  -4   1      412.38      595.36     68.35 o 
   0  -4   1     1854.82     2353.38    113.40 o 
   2  -4   1     3935.26     4068.02    186.76 o 
   4  -4   1      219.52      177.69     21.85 o 
   5  -4   1     9935.32    11248.12    255.67 o 
   6  -4   1     7060.60     7497.38    248.98 o 
   7  -4   1       27.17       18.50     15.93 o 
   8  -4   1    25443.94    25003.04    867.40 o 
  -7  -3   1      107.84      111.26     49.57 o 
  -6  -3   1     1962.47     1647.44    138.15 o 
  -5  -3   1    14959.17    13597.15    369.80 o 
  -4  -3   1    10880.57     9545.59    342.78 o 
  -3  -3   1     8453.79     8182.43    313.28 o 
  -2  -3   1      272.14      256.14     47.26 o 
  -1  -3   1      175.50       83.75     24.34 o 
   1  -3   1    11309.30    10888.85    188.02 o 
   2  -3   1    13661.63    15900.65    378.65 o 
   3  -3   1    12729.86    13474.59    198.88 o 
   4  -3   1     1123.95      867.41     55.20 o 
   5  -3   1     2636.57     2566.64    160.43 o 
   6  -3   1     1002.30      977.89     64.65 o 
   7  -3   1      719.36      653.88     59.57 o 
   8  -3   1     4514.48     4391.91    419.18 o 
  -7  -2   1      569.21      558.12     84.15 o 
  -6  -2   1     7533.13     7092.11    480.21 o 
  -5  -2   1       48.27       67.46     30.85 o 
  -4  -2   1      681.47      819.42     85.13 o 
  -2  -2   1     1532.72     1378.05     78.09 o 
   0  -2   1     1410.81      907.33     49.87 o 
   1  -2   1     1310.47     2277.45     91.49 o 
   2  -2   1    11206.90    11494.66    153.79 o 
   3  -2   1     2730.51     3514.62    277.99 o 
   4  -2   1    32403.62    35224.52   1022.36 o 
   5  -2   1     2277.81     2061.33    112.60 o 
   6  -2   1      105.32      148.90     28.09 o 
   7  -2   1     1597.80     1752.53    137.31 o 
   8  -2   1      953.37     1054.21    114.08 o 
  -8  -1   1    12351.51    12407.64   1153.69 o 
  -7  -1   1     2006.61     1565.77    130.40 o 
  -6  -1   1       12.19       50.48     50.90 o 
  -5  -1   1    10217.98    11067.94    469.74 o 
  -4  -1   1     6109.33     5671.37    184.11 o 
  -3  -1   1    54018.07    45073.18    765.97 o 
  -2  -1   1     1142.63      946.49     55.37 o 
   0  -1   1       10.31       59.20      6.38 o 
   1  -1   1     2140.28     1665.16    108.09 o 
   2  -1   1    27238.20    31442.55    396.17 o 
   3  -1   1     5977.59     6351.54    334.78 o 
   4  -1   1     7594.91     7640.21    284.40 o 
   5  -1   1    13686.03    14132.85    268.01 o 
   6  -1   1      208.81      175.62     31.52 o 
   7  -1   1       17.52       25.16     23.11 o 
   8  -1   1     2378.61     2296.11    174.35 o 
  -8   0   1      433.78      447.07     78.93 o 
  -7   0   1     4774.55     4912.08    254.10 o 
  -6   0   1     3972.95     3993.88    198.95 o 
  -5   0   1       50.02       84.91     18.98 o 
  -4   0   1       85.04      149.35     18.20 o 
  -3   0   1    12744.84    13459.12    412.77 o 
  -2   0   1    30449.71    31369.77    585.45 o 
  -1   0   1       66.10      167.27     13.41 o 
   1   0   1      995.15     1481.31     47.08 o 
   2   0   1    12547.53    10638.07    156.38 o 
   3   0   1    36153.45    34879.18    974.66 o 
   4   0   1     9793.96     9992.78    192.40 o 
   5   0   1     7603.61     7455.07    186.10 o 
   6   0   1      845.75      878.05     92.33 o 
   7   0   1     1786.03     1814.30    143.13 o 
   8   0   1     5877.89     5996.45    290.84 o 
  -8   1   1      514.20      511.82     81.84 o 
  -7   1   1    16586.09    17066.35    869.49 o 
  -6   1   1     1933.66     1743.12    114.91 o 
  -5   1   1      231.83      199.51     26.67 o 
  -4   1   1     1702.47     2201.66    168.04 o 
  -3   1   1     8137.03     9041.78    202.58 o 
  -2   1   1    22418.90    24512.17    468.04 o 
  -1   1   1    17967.79    15466.24    271.65 o 
   0   1   1       24.87       51.10     14.80 o 
   1   1   1     3803.74     3400.29     79.52 o 
   2   1   1     3418.45     2678.31     86.93 o 
   3   1   1     5042.01     4188.63    103.56 o 
   4   1   1    11658.04    10991.15    218.40 o 
   5   1   1      133.62      163.25     41.70 o 
   6   1   1    12349.62    12298.17    456.63 o 
   7   1   1     1470.43     1658.25    142.78 o 
  -9   2   1     3191.49     3253.93    210.29 o 
  -8   2   1     2495.77     2539.36    169.01 o 
  -7   2   1     6399.88     7011.14    250.79 o 
  -6   2   1    11769.58    12637.98    371.11 o 
  -5   2   1     4941.65     6285.51    235.98 o 
  -4   2   1     1673.02     1607.42     84.23 o 
  -3   2   1    18932.75    23039.62    314.63 o 
  -1   2   1    69527.13    41270.23    701.69 o 
   0   2   1    18810.41    19486.25    375.60 o 
   1   2   1     8338.33     8684.48    239.58 o 
   2   2   1    20454.90    20755.63    363.23 o 
   3   2   1    11927.60    10390.36    263.76 o 
   4   2   1    46633.09    43534.80   1754.93 o 
   5   2   1     3771.07     3412.02    175.91 o 
   6   2   1    13937.13    13288.69    624.01 o 
   7   2   1     3122.03     2705.85    190.69 o 
  -9   3   1     6749.74     6366.01    467.84 o 
  -8   3   1     6776.89     7275.44    686.06 o 
  -7   3   1     2446.63     2564.88    249.88 o 
  -6   3   1      246.38      241.31     44.23 o 
  -5   3   1      223.95      159.39     34.35 o 
  -4   3   1    20657.94    23118.55    873.50 o 
  -3   3   1     7259.94     7691.01    169.11 o 
  -2   3   1     4412.26     3756.92     96.04 o 
  -1   3   1     7866.73     6780.76    203.93 o 
   0   3   1      840.11      522.62     62.40 o 
   1   3   1    17459.12    17320.88    414.14 o 
   2   3   1       82.65       74.17     31.21 o 
   3   3   1    12408.64    11606.71    321.29 o 
   4   3   1      455.86      484.34     65.58 o 
   5   3   1      173.27      179.53     48.85 o 
   6   3   1     1421.47     1198.76    122.15 o 
  -9   4   1      370.89      259.15    108.32 o 
  -8   4   1     3441.46     3384.74    361.55 o 
  -7   4   1    19540.76    21013.64    741.67 o 
  -6   4   1     5265.59     5475.33    220.47 o 
  -5   4   1    34070.17    39069.09    637.81 o 
  -4   4   1      839.40     1199.71     57.70 o 
  -3   4   1     1169.92     1574.23     79.37 o 
  -2   4   1    38380.45    35801.04   1423.82 o 
  -1   4   1     1627.51     1429.77     82.15 o 
   1   4   1       20.39       47.49     29.65 o 
   2   4   1     8505.54     8765.17    350.20 o 
   3   4   1     7740.11     7548.11    368.78 o 
   4   4   1      202.85      228.97     64.36 o 
   5   4   1    20087.43    19448.54   1179.11 o 
  -9   5   1     5114.52     4479.01    400.25 o 
  -8   5   1    17298.94    18047.64   1196.74 o 
  -7   5   1    13202.59    13748.44    740.04 o 
  -6   5   1     8625.77     9035.97    428.26 o 
  -5   5   1      372.90      413.21     90.32 o 
  -4   5   1     6991.88     8182.47    177.28 o 
  -3   5   1    20811.00    20237.95    426.19 o 
  -2   5   1    23328.13    18590.11    469.63 o 
  -1   5   1    12996.14    13235.81    294.91 o 
   0   5   1     2704.12     2822.06    248.60 o 
   1   5   1      451.77      571.49     87.83 o 
   2   5   1     2813.21     2974.98    217.17 o 
   3   5   1     5238.47     5615.61    368.21 o 
   4   5   1     1303.74     1302.96    162.98 o 
   5   5   1     4116.41     4288.34    315.85 o 
  -8   6   1      384.55      377.75    112.95 o 
  -7   6   1       18.10       52.70     52.52 o 
  -6   6   1    14133.66    15261.71    594.62 o 
  -5   6   1     2402.90     2422.35    214.39 o 
  -4   6   1    14169.56    14376.62    599.47 o 
  -3   6   1     4368.61     3953.51    259.30 o 
  -2   6   1      557.20      404.04     64.46 o 
  -1   6   1     7959.73     7851.29    268.52 o 
   0   6   1       52.81      206.28     59.00 o 
   1   6   1    12867.50    14988.00    514.37 o 
   2   6   1     1269.39     1529.45    187.42 o 
   3   6   1       11.18       63.00     54.80 o 
   4   6   1     1798.96     1972.93    224.79 o 
  -8   7   1     8553.72     7845.85    498.70 o 
  -7   7   1     4881.98     4909.30    442.04 o 
  -6   7   1    20697.59    21267.80   1012.96 o 
  -5   7   1     1842.39     1791.65    203.41 o 
  -4   7   1     3360.66     3231.99    253.10 o 
  -3   7   1     2114.96     1934.55    188.29 o 
  -2   7   1     2058.23     2129.05    199.59 o 
  -1   7   1    11081.48    10605.13    299.91 o 
   0   7   1       48.46       37.85     47.02 o 
   1   7   1     5795.36     6811.98    511.58 o 
   2   7   1      287.35      387.35    103.39 o 
  -7   8   1      281.89      300.02    103.20 o 
  -6   8   1     3736.99     3742.46    368.05 o 
  -5   8   1     3142.73     3092.25    271.22 o 
  -4   8   1      116.37      118.19     64.58 o 
  -3   8   1      214.93      214.23     79.28 o 
  -2   8   1      146.41      154.03     66.02 o 
  -1   8   1     3044.83     2917.44    255.24 o 
   0   8   1     6798.38     6508.17    398.27 o 
  -6   9   1     1218.43     1311.80    197.44 o 
  -5   9   1     7638.17     8134.29    475.61 o 
  -4   9   1      412.06      406.67    108.64 o 
  -3   9   1        2.80      100.07     91.86 o 
  -2   9   1       10.64       12.70     21.32 o 
  -1   9   1     1286.06     1225.35    176.33 o 
   0  -9   2      334.73      237.90     80.56 o 
   1  -9   2      462.46      458.84     97.32 o 
   2  -9   2     6870.48     6989.67    382.28 o 
   3  -9   2      426.87      431.40    100.31 o 
   4  -9   2     1230.23     1071.28    166.41 o 
   5  -9   2        8.96       14.19     49.82 o 
  -1  -8   2    19497.85    18322.49    601.99 o 
   0  -8   2     1670.11     1458.05    165.52 o 
   1  -8   2    20280.99    20075.59   1204.77 o 
   2  -8   2     1474.86     1242.65    166.24 o 
   3  -8   2        9.25       28.09     33.42 o 
   4  -8   2    18126.76    18662.76   1146.70 o 
   5  -8   2     1327.02     1285.53    170.57 o 
   6  -8   2    23001.27    23767.69    793.52 o 
   7  -8   2        5.36       12.94     51.50 o 
  -3  -7   2     3239.08     3640.67    301.22 o 
  -2  -7   2    11349.95    14618.87    934.51 o 
  -1  -7   2     7250.02     8953.68    483.70 o 
   0  -7   2     1822.61     1650.49    161.96 o 
   1  -7   2      367.28      344.00     71.35 o 
   2  -7   2      661.63      621.08     95.20 o 
   3  -7   2     7948.98     8379.82    368.30 o 
   4  -7   2     7326.14     7835.07    375.05 o 
   5  -7   2     1044.39     1081.05    153.95 o 
   6  -7   2     3912.21     3934.47    362.23 o 
   7  -7   2      404.36      425.73     80.71 o 
  -4  -6   2      336.75      413.18     99.27 o 
  -3  -6   2     2545.84     3017.97    244.89 o 
  -2  -6   2      270.51      272.30     69.77 o 
  -1  -6   2     2203.25     2480.78    180.19 o 
   0  -6   2    15368.59    16811.80    427.46 o 
   1  -6   2        7.42       48.88     39.73 o 
   2  -6   2     7470.36     7722.21    327.97 o 
   3  -6   2      262.26      235.65     71.82 o 
   4  -6   2     2036.22     2185.35    183.51 o 
   5  -6   2    11426.55    12502.46    485.53 o 
   6  -6   2     1328.28     1344.39    176.16 o 
   7  -6   2     5763.39     5990.92    343.48 o 
   8  -6   2      124.35      131.97     49.17 o 
  -5  -5   2     5617.59     5952.56    351.09 o 
  -4  -5   2     1191.11     1151.24    148.59 o 
  -3  -5   2      364.26      408.15     81.91 o 
  -2  -5   2     8706.93     9869.37    427.53 o 
  -1  -5   2     4900.98     5536.39    250.78 o 
   0  -5   2    24050.71    26343.23   1262.05 o 
   1  -5   2      401.10      518.36     39.94 o 
   2  -5   2     1359.13     1536.29    124.16 o 
   3  -5   2      159.58      211.48     65.08 o 
   4  -5   2      279.41      431.91     86.03 o 
   5  -5   2     8906.52     9373.68    452.60 o 
   6  -5   2     4824.15     4943.90    214.90 o 
   7  -5   2     3826.79     3563.12    231.28 o 
   8  -5   2     7925.12     7209.68    319.26 o 
  -6  -4   2      168.65      164.26     50.39 o 
  -5  -4   2     1359.28     1269.20    120.09 o 
  -4  -4   2     4519.66     4272.58    252.33 o 
  -3  -4   2     1345.64     1222.92    117.94 o 
  -2  -4   2     7115.14     7180.48    279.37 o 
  -1  -4   2      976.55     1075.04     85.34 o 
   0  -4   2    23896.40    25141.70    451.33 o 
   1  -4   2    25400.42    26240.19   1151.51 o 
   3  -4   2      520.36      599.60     79.14 o 
   4  -4   2     6820.42     7731.09    168.97 o 
   5  -4   2    24913.66    25998.19    482.24 o 
   6  -4   2    15290.67    15018.04    406.73 o 
   7  -4   2     4867.67     4393.13    284.51 o 
   8  -4   2     1864.82     1632.57    215.72 o 
  -7  -3   2     3120.32     2887.56    228.03 o 
  -6  -3   2     5720.26     5088.52    305.07 o 
  -5  -3   2     1985.25     1697.19    217.24 o 
  -4  -3   2     7221.71     6584.45    479.32 o 
  -3  -3   2     1634.48     1387.27     52.94 o 
  -2  -3   2     5032.69     4359.15    180.01 o 
  -1  -3   2       86.22       75.91     21.39 o 
   0  -3   2     4905.31     4653.04    131.47 o 
   1  -3   2     6751.88     6177.86     77.54 o 
   2  -3   2    19382.46    20864.36    442.61 o 
   3  -3   2     2712.04     2524.93     81.42 o 
   4  -3   2     7220.16     7602.01    155.18 o 
   5  -3   2     4501.54     4411.53    153.10 o 
   6  -3   2      309.68      263.35     37.72 o 
   7  -3   2     4677.55     4698.06    188.33 o 
   8  -3   2      983.47      783.23    153.08 o 
  -7  -2   2       55.40       45.81     32.86 o 
  -6  -2   2     9060.58     9042.65    373.26 o 
  -5  -2   2    10423.07    10148.72    339.23 o 
  -4  -2   2    18077.68    17320.39    897.86 o 
  -3  -2   2    11427.58    10643.76    248.88 o 
  -2  -2   2     7428.56     9206.80    411.81 o 
  -1  -2   2     2410.22     1778.20     94.35 o 
   3  -2   2     5474.40     7124.71    179.32 o 
   4  -2   2      278.50      364.22     47.65 o 
   5  -2   2    15551.06    17260.04    310.09 o 
   6  -2   2     7711.31     7898.96    200.74 o 
   7  -2   2    32675.57    37265.81   2464.24 o 
   8  -2   2     3872.94     3616.53    256.26 o 
  -8  -1   2     1654.10     1441.83    137.79 o 
  -7  -1   2      161.09      167.94     77.53 o 
  -6  -1   2    18889.58    19404.29    431.71 o 
  -5  -1   2     3531.18     3220.16    206.33 o 
  -4  -1   2     3346.92     3409.63    146.43 o 
  -3  -1   2      807.60     1001.78     65.61 o 
  -2  -1   2     1100.56      756.71     29.96 o 
   0  -1   2     5228.12     5316.60     99.76 o 
   1  -1   2    27701.03    27610.41    474.47 o 
   2  -1   2      221.14      147.62     40.59 o 
   3  -1   2     1826.38     1502.86     70.36 o 
   4  -1   2    19798.39    20765.28    308.05 o 
   5  -1   2       65.23       97.89     24.78 o 
   6  -1   2     9569.73    10026.51    301.39 o 
   7  -1   2     1679.09     1834.10    146.04 o 
   8  -1   2      409.52      490.57     84.23 o 
  -8   0   2      270.32      220.31     58.21 o 
  -7   0   2     3158.43     3094.73    191.80 o 
  -6   0   2     1174.74     1214.46     97.25 o 
  -5   0   2     3590.95     3382.98    153.90 o 
  -4   0   2    40097.68    40657.14    916.48 o 
  -3   0   2        5.38       29.99     19.67 o 
  -1   0   2     3027.68     4431.96     78.52 o 
   0   0   2      621.89      332.08     22.08 o 
   1   0   2    56357.14    51677.69    680.31 o 
   2   0   2     5503.23     5193.54    113.77 o 
   3   0   2    53083.05    49810.53    541.74 o 
   4   0   2     1135.51     1364.74     71.44 o 
   5   0   2     2769.51     2965.67    115.28 o 
   6   0   2    10592.50    10978.87    417.35 o 
   7   0   2      647.95      726.73     98.47 o 
  -8   1   2     5157.66     4982.88    377.51 o 
  -7   1   2     4944.69     4906.80    213.13 o 
  -6   1   2     6949.79     7622.96    270.55 o 
  -5   1   2    40296.23    45740.68   1058.84 o 
  -4   1   2    28568.86    32042.87    401.35 o 
  -3   1   2    23544.91    29289.10    693.39 o 
  -2   1   2     1057.38     1350.76     60.64 o 
  -1   1   2    16653.50    17150.71    265.09 o 
   1   1   2    39569.66    37292.65    344.73 o 
   2   1   2     4339.83     4079.78    105.55 o 
   3   1   2     9957.31     8947.82    179.40 o 
   4   1   2      639.71      688.96     57.18 o 
   5   1   2     2897.83     2594.30    150.15 o 
   6   1   2     6951.33     6939.08    318.78 o 
   7   1   2      136.04      187.23     58.25 o 
  -9   2   2       51.92      122.73     64.77 o 
  -8   2   2     7180.80     7545.47    410.16 o 
  -7   2   2     4262.80     4479.68    199.18 o 
  -6   2   2     2004.41     2214.54    121.80 o 
  -5   2   2       19.93       10.81     15.88 o 
  -4   2   2     2263.84     1947.02     93.86 o 
  -3   2   2    39820.60    42628.57    640.73 o 
  -2   2   2      600.41      536.30     38.72 o 
  -1   2   2     9537.08     8354.63    362.14 o 
   0   2   2     2517.63     2104.18    111.88 o 
   1   2   2     6742.29     5923.02    216.08 o 
   2   2   2    15918.77    14580.52    315.29 o 
   3   2   2      465.37      428.43     54.03 o 
   4   2   2     8118.64     7370.35    273.07 o 
   5   2   2      249.46      215.16     48.23 o 
   6   2   2     2007.52     2049.10    154.25 o 
  -9   3   2    10598.34     9527.93    572.79 o 
  -8   3   2    10574.11    10996.73    524.31 o 
  -7   3   2     4503.52     4709.04    193.66 o 
  -6   3   2      998.37     1053.08     81.20 o 
  -5   3   2    23551.18    28409.70   1069.75 o 
  -4   3   2    18591.43    20647.28    338.55 o 
  -3   3   2    49463.08    48999.28    734.02 o 
  -2   3   2      416.82      754.53     53.50 o 
  -1   3   2     5761.12     5955.30    223.70 o 
   0   3   2     1060.13     1233.98    104.23 o 
   1   3   2     3597.92     3245.59    170.98 o 
   2   3   2    21352.74    19929.30    524.59 o 
   3   3   2       46.93       37.55     40.61 o 
   4   3   2     2189.40     1960.85    135.54 o 
   5   3   2     2307.08     2092.21    150.19 o 
   6   3   2      276.26      309.17     65.61 o 
  -9   4   2      262.30      267.76    108.05 o 
  -8   4   2      621.53      729.94    154.02 o 
  -7   4   2      575.55      571.15     62.94 o 
  -6   4   2     3304.83     3166.37    131.48 o 
  -5   4   2     7304.31     8024.41    213.66 o 
  -4   4   2       26.03       25.44     13.42 o 
  -3   4   2    14744.96    14374.05    261.72 o 
  -2   4   2     5213.88     4441.04    149.00 o 
  -1   4   2     1704.54     2121.71    139.91 o 
   0   4   2     1195.90     1274.92    114.22 o 
   1   4   2     3753.28     4416.35    236.73 o 
   2   4   2    15188.05    14933.72    573.50 o 
   3   4   2    11246.61    10967.47    411.54 o 
   4   4   2     5419.26     5242.03    349.39 o 
   5   4   2      765.77      702.50    128.74 o 
  -9   5   2     6688.12     6550.41    476.83 o 
  -8   5   2     1005.61      967.24    175.15 o 
  -7   5   2     4825.81     5144.08    396.85 o 
  -6   5   2      123.71      133.06     67.04 o 
  -5   5   2     9838.88     9971.83    274.90 o 
  -4   5   2     3642.95     3718.02    206.80 o 
  -3   5   2     6200.96     5663.87    161.39 o 
  -2   5   2     5423.34     4755.60    171.93 o 
  -1   5   2     1571.29     1411.33    155.22 o 
   0   5   2     5730.24     6156.91    302.17 o 
   1   5   2       16.86       51.98     35.99 o 
   2   5   2     5604.06     5923.60    316.60 o 
   3   5   2      967.72     1021.59    139.30 o 
   4   5   2     1446.15     1525.09    181.19 o 
  -8   6   2     1401.14     1391.45    204.80 o 
  -7   6   2     4040.52     4026.09    354.15 o 
  -6   6   2     2733.03     2744.31    246.94 o 
  -5   6   2      370.58      334.72     85.51 o 
  -4   6   2     6077.73     5700.31    341.58 o 
  -3   6   2    11491.25    10737.19    304.26 o 
  -2   6   2    15866.86    13869.20    770.02 o 
  -1   6   2    15983.10    15533.04    443.89 o 
   0   6   2     2632.25     2871.43    216.29 o 
   1   6   2        1.21       36.11     34.79 o 
   2   6   2     7145.82     7920.72    572.16 o 
   3   6   2     5195.81     5997.80    374.87 o 
  -8   7   2     2810.74     2873.85    297.98 o 
  -7   7   2     5324.00     4758.36    431.47 o 
  -6   7   2      720.92      664.54    133.19 o 
  -5   7   2        8.20        7.96     44.14 o 
  -4   7   2    20132.69    19110.47    644.36 o 
  -3   7   2     2854.03     2711.06    230.23 o 
  -2   7   2     9438.36     9005.97    417.88 o 
  -1   7   2       66.89       61.80     29.24 o 
   0   7   2      174.51      175.32     62.55 o 
   1   7   2    10882.19    12883.00    857.33 o 
   2   7   2      974.14     1056.29    172.35 o 
  -7   8   2     7481.04     7019.40    453.78 o 
  -6   8   2      411.88      389.54    141.14 o 
  -5   8   2     6644.41     6184.09    506.57 o 
  -4   8   2       96.18       92.25     66.49 o 
  -3   8   2       34.15       55.22     45.46 o 
  -2   8   2     7115.79     6813.15    528.99 o 
  -1   8   2      145.79      137.73     63.50 o 
   0   8   2    12341.17    11970.15    572.77 o 
  -5   9   2      729.87      688.40    157.46 o 
  -4   9   2     6099.54     5386.07    384.51 o 
  -3   9   2    12628.30    12505.46    578.16 o 
  -2   9   2     9257.74     9140.17    493.17 o 
   1  -9   3     2558.26     2482.37    218.17 o 
   2  -9   3     1343.97     1397.28    168.32 o 
   3  -9   3     4551.14     4742.32    315.47 o 
   4  -9   3     1397.90     1434.60    183.32 o 
   5  -9   3      132.23       85.43     57.21 o 
  -1  -8   3     1496.68     1484.46    161.07 o 
   0  -8   3       97.84       49.06     50.98 o 
   1  -8   3     4606.63     4723.39    368.94 o 
   2  -8   3     4112.11     4135.74    299.41 o 
   3  -8   3    13162.35    14142.21    693.46 o 
   4  -8   3     5233.45     5623.92    439.31 o 
   5  -8   3     3227.99     3019.96    257.50 o 
   6  -8   3     2292.29     2262.18    234.48 o 
  -3  -7   3     2872.77     3811.66    297.24 o 
  -2  -7   3     1150.27     1257.36    155.70 o 
  -1  -7   3      298.60      674.41    280.68 o 
   0  -7   3     3116.24     3232.64    217.37 o 
   1  -7   3     7951.47     8152.40    337.22 o 
   2  -7   3       34.09       38.21     30.01 o 
   3  -7   3      976.19     1058.85    132.31 o 
   4  -7   3     1178.07     1293.56    155.17 o 
   5  -7   3     4700.64     4919.30    351.80 o 
   6  -7   3     4397.60     4648.93    286.77 o 
   7  -7   3      968.13      922.45    111.90 o 
  -4  -6   3      877.87      793.16    133.46 o 
  -3  -6   3     9025.48    10834.16    580.04 o 
  -2  -6   3     7826.90    10817.62    422.42 o 
  -1  -6   3    12146.25    15080.09    453.33 o 
   0  -6   3     4821.87     5324.36    291.98 o 
   1  -6   3     8886.59     9694.58    396.91 o 
   2  -6   3     9157.91     9588.90    403.41 o 
   3  -6   3    21578.41    25407.00    854.74 o 
   4  -6   3    18166.08    19280.99    716.80 o 
   5  -6   3    21483.41    22970.00    668.45 o 
   6  -6   3     6603.80     6501.40    298.88 o 
   7  -6   3       13.42       57.71     38.70 o 
  -5  -5   3     6566.19     6541.70    366.24 o 
  -4  -5   3      143.62      119.64     52.48 o 
  -3  -5   3    27147.89    28585.68    672.72 o 
  -2  -5   3     1705.93     1648.18    131.29 o 
  -1  -5   3     4450.52     4853.51    213.74 o 
   0  -5   3     5933.13     6476.17    207.51 o 
   2  -5   3    45726.59    52916.35   3368.90 o 
   3  -5   3     5709.15     6177.02    277.93 o 
   4  -5   3    10586.26    11475.11    478.98 o 
   5  -5   3        5.73       60.68     29.71 o 
   6  -5   3      136.81      146.42     46.86 o 
   7  -5   3     9661.18     8936.91    446.77 o 
   8  -5   3     1137.11     1063.09    111.88 o 
  -6  -4   3     7107.56     6235.01    502.09 o 
  -5  -4   3       20.46       37.91     53.36 o 
  -4  -4   3     1826.59     1676.79    147.60 o 
  -3  -4   3     1701.35     1679.70    131.37 o 
  -2  -4   3     3170.09     3076.99    222.70 o 
  -1  -4   3    36952.95    38495.25    715.70 o 
   0  -4   3     2633.41     3066.41     87.73 o 
   1  -4   3    16277.06    17342.88    244.58 o 
   2  -4   3      343.13      516.05     13.87 o 
   3  -4   3     1957.39     1644.63     39.22 o 
   4  -4   3    19221.03    19331.33    331.36 o 
   5  -4   3     4474.53     4473.96    147.14 o 
   6  -4   3    13667.31    12893.64    336.71 o 
   7  -4   3      451.10      330.87     59.13 o 
   8  -4   3      298.07      264.43     93.20 o 
  -7  -3   3    17837.53    15873.04    460.87 o 
  -6  -3   3     2017.48     1914.43    144.81 o 
  -5  -3   3     6098.98     5377.00    347.56 o 
  -4  -3   3    17717.69    14875.33   1091.93 o 
  -3  -3   3    13985.79    13321.07    210.62 o 
  -2  -3   3    50932.65    53349.78    943.82 o 
  -1  -3   3    17381.00    17396.95    579.02 o 
   0  -3   3     8353.14     9730.87    235.41 o 
   1  -3   3     6716.32     7609.05    186.79 o 
   2  -3   3     9014.88    11057.42    329.58 o 
   3  -3   3    22590.88    23417.89    372.74 o 
   4  -3   3    21866.22    23000.97    474.17 o 
   5  -3   3     1918.19     1975.61     89.16 o 
   6  -3   3     1321.86     1330.17     83.88 o 
   7  -3   3      335.80      307.66     45.72 o 
   8  -3   3     1171.15     1292.95    192.74 o 
  -7  -2   3      171.87      165.53     48.92 o 
  -6  -2   3       34.24       51.78     33.49 o 
  -5  -2   3     9267.96     8474.49    295.88 o 
  -4  -2   3     5816.21     5888.82    880.00 o 
  -3  -2   3        1.96       30.26     10.87 o 
  -2  -2   3     1267.64     1229.20     51.49 o 
  -1  -2   3    19095.77    18938.89   1072.64 o 
   0  -2   3    13153.09    12920.28    195.06 o 
   1  -2   3     2974.85     3022.65     87.80 o 
   2  -2   3      955.88     1082.52     53.01 o 
   3  -2   3     1015.09      847.23     51.31 o 
   4  -2   3    17824.10    18701.11    295.79 o 
   5  -2   3    10032.97    10345.00    260.84 o 
   6  -2   3     1407.47     1431.24     90.24 o 
   7  -2   3      929.67      888.43     99.43 o 
   8  -2   3      112.91      151.29     48.93 o 
  -8  -1   3     8316.36     8303.91    332.14 o 
  -7  -1   3    10545.17    10694.06    421.89 o 
  -6  -1   3     8078.69     8018.08    284.95 o 
  -5  -1   3     4570.84     4409.66    220.60 o 
  -4  -1   3     2667.64     3180.48    127.56 o 
  -3  -1   3    12845.10    12232.93    239.75 o 
  -2  -1   3    17825.04    17513.91    296.60 o 
  -1  -1   3    16130.26    16431.62    283.48 o 
   0  -1   3    40685.79    40261.41    539.40 o 
   1  -1   3      226.02      498.16     33.59 o 
   2  -1   3      230.89      445.60     34.59 o 
   3  -1   3      507.02      696.30     48.79 o 
   4  -1   3     3723.72     3394.97    123.46 o 
   5  -1   3     5078.64     5243.33    176.83 o 
   6  -1   3     3004.83     3066.61    185.17 o 
   7  -1   3      600.81      790.55    204.30 o 
  -8   0   3     8373.68     8104.55    308.61 o 
  -7   0   3     5971.76     5991.10    266.43 o 
  -6   0   3        1.28       30.47     24.85 o 
  -5   0   3     3321.98     3413.95    209.66 o 
  -4   0   3      752.95      559.42     83.55 o 
  -3   0   3     6009.63     5842.13    281.06 o 
  -2   0   3    21233.86    23304.74    958.13 o 
  -1   0   3     1214.18     1217.82     42.85 o 
   0   0   3    31834.53    29799.68   1803.39 o 
   1   0   3    20160.80    18786.52    476.30 o 
   2   0   3     4420.38     5227.80    154.35 o 
   3   0   3     6366.83     6341.23    156.83 o 
   4   0   3     4447.27     4764.60    162.33 o 
   5   0   3    24099.82    25237.03    513.46 o 
   6   0   3     9240.12     9743.30    393.04 o 
   7   0   3     5711.98     5819.34    276.12 o 
  -8   1   3      191.93      155.34     45.54 o 
  -7   1   3     9584.21     9536.01    296.05 o 
  -6   1   3     7524.29     7565.23    268.99 o 
  -5   1   3     2036.94     2428.64    118.18 o 
  -4   1   3       96.97      144.64     29.94 o 
  -3   1   3     3014.91     2506.27     95.73 o 
  -2   1   3    14411.83    13580.36    274.26 o 
  -1   1   3      923.80      725.11     57.47 o 
   0   1   3     4093.60     3620.63    110.59 o 
   1   1   3      784.65     1244.78     62.22 o 
   2   1   3     5822.29     4823.44    148.91 o 
   3   1   3    17806.67    16483.03    339.29 o 
   4   1   3      822.87      760.15     57.13 o 
   5   1   3     5448.17     5160.97    219.95 o 
   6   1   3      445.60      431.32     73.04 o 
   7   1   3      285.94      389.47     76.40 o 
  -9   2   3       14.11       29.68     28.02 o 
  -8   2   3      452.28      462.38     70.82 o 
  -7   2   3      140.60      148.13     38.00 o 
  -6   2   3    19832.31    21790.64    550.64 o 
  -5   2   3    16805.57    18373.91    359.52 o 
  -4   2   3     7804.66     8827.24    327.74 o 
  -3   2   3    11026.69    11918.36    232.70 o 
  -2   2   3     1371.08     2076.82     85.27 o 
  -1   2   3    24465.19    21157.41    509.36 o 
   0   2   3    36978.02    33105.98    663.79 o 
   1   2   3    19393.97    19333.21    478.33 o 
   2   2   3    22786.43    20948.37    414.97 o 
   3   2   3     2692.80     2756.66    185.73 o 
   4   2   3     1459.94     1351.16    173.54 o 
   5   2   3    12276.12    11545.76    439.32 o 
   6   2   3     7228.93     7293.27    305.66 o 
  -9   3   3      671.44      500.02     77.41 o 
  -8   3   3    10723.65    10600.84    509.92 o 
  -7   3   3       17.14       22.41     22.02 o 
  -6   3   3    43666.81    49342.67   1591.56 o 
  -5   3   3      615.68      474.22     55.16 o 
  -4   3   3     9553.07    11202.59    238.67 o 
  -3   3   3     5971.84     6190.97    161.15 o 
  -2   3   3      592.92      858.67     64.60 o 
  -1   3   3    82483.85    63948.77    909.70 o 
   0   3   3     4827.75     4365.14    212.17 o 
   1   3   3    26148.68    26511.70    646.41 o 
   3   3   3      553.55      501.74     85.63 o 
   4   3   3    14529.90    13617.29    487.00 o 
   5   3   3     2345.65     2169.67    157.85 o 
  -9   4   3     6693.38     6457.41    473.60 o 
  -8   4   3      986.04      995.79     93.95 o 
  -7   4   3     1101.21     1109.59    162.59 o 
  -6   4   3       28.22       60.14     23.60 o 
  -5   4   3     2367.17     2201.21    144.31 o 
  -4   4   3    13536.79    13785.91    279.49 o 
  -3   4   3       17.50        8.50     11.96 o 
  -2   4   3     5811.85     5512.31    182.25 o 
  -1   4   3      239.13      376.70     68.17 o 
   0   4   3     1901.22     1576.19    139.62 o 
   1   4   3    18518.74    18598.14    593.78 o 
   2   4   3     1641.40     1583.79    150.39 o 
   3   4   3     8967.02     8669.80    378.60 o 
   4   4   3      123.06      125.50     52.48 o 
   5   4   3      182.76      209.28     73.58 o 
  -9   5   3      290.52      348.39    121.90 o 
  -8   5   3     4396.01     4109.97    405.42 o 
  -7   5   3    16229.62    16358.86    830.73 o 
  -6   5   3    11778.67    12232.94    504.32 o 
  -5   5   3    39506.29    42108.96   1020.00 o 
  -4   5   3    13837.84    13785.89    380.15 o 
  -3   5   3    15755.87    15482.39    348.04 o 
  -2   5   3     6966.18     6648.25    225.07 o 
  -1   5   3     9062.29     9487.27    398.56 o 
   0   5   3    26160.89    26645.66    922.47 o 
   1   5   3    14819.12    16154.68    654.46 o 
   2   5   3     4788.21     4894.40    342.90 o 
   3   5   3      565.68      571.51    110.86 o 
   4   5   3      944.13      762.03    132.22 o 
  -8   6   3     2893.94     2896.31    293.97 o 
  -7   6   3    10365.51    10109.85    728.62 o 
  -6   6   3      138.63      148.34     73.99 o 
  -5   6   3     1746.85     1627.26    183.78 o 
  -4   6   3      804.68      799.64     66.60 o 
  -3   6   3     6050.99     5542.43    213.59 o 
  -2   6   3     3036.20     2664.23    145.49 o 
  -1   6   3        8.76       19.78     26.93 o 
   0   6   3     1312.52     1438.76    163.39 o 
   1   6   3     4817.00     5492.37    380.77 o 
   2   6   3      891.32     1018.32    158.70 o 
   3   6   3      104.55      106.51     58.04 o 
  -8   7   3     3382.78     3174.91    313.14 o 
  -7   7   3     2014.21     1693.51    217.53 o 
  -6   7   3     5189.42     5178.72    454.54 o 
  -5   7   3     6907.64     6580.67    445.12 o 
  -4   7   3     8347.88     8017.02    490.08 o 
  -3   7   3     7037.00     6603.22    365.61 o 
  -2   7   3       71.35       58.79     31.54 o 
  -1   7   3      662.08      567.37     78.11 o 
   0   7   3     1140.83     1243.62    165.26 o 
   1   7   3     3475.21     4083.51    318.38 o 
   2   7   3     2752.21     3494.06    309.74 o 
  -7   8   3      206.59      123.25    110.73 o 
  -6   8   3     5356.76     5244.59    382.09 o 
  -5   8   3     5231.46     4904.29    441.11 o 
  -4   8   3      236.61      380.12     98.88 o 
  -3   8   3     4711.33     4286.93    385.51 o 
  -2   8   3      464.64      460.07    108.36 o 
  -1   8   3        5.05       25.81     70.60 o 
   0   8   3     2238.47     1911.64    238.22 o 
  -5   9   3     7745.38     7695.92    483.99 o 
  -4   9   3      421.40      453.14    121.41 o 
  -3   9   3     3638.28     3307.66    306.81 o 
   4  -9   4       27.89       15.21     25.57 o 
   1  -8   4     3116.73     3401.05    286.15 o 
   2  -8   4    12227.17    13093.19    814.45 o 
   3  -8   4      423.49      382.98     82.09 o 
   4  -8   4     2009.56     2002.59    192.01 o 
   5  -8   4      905.38      767.04    101.95 o 
   6  -8   4     2946.94     3154.64    203.57 o 
  -3  -7   4       75.47      128.42     62.59 o 
  -2  -7   4     2919.85     3262.55    244.44 o 
  -1  -7   4    13907.57    15361.69   1281.49 o 
   0  -7   4     6746.61     6960.84    373.09 o 
   3  -7   4     1753.71     1859.83    167.47 o 
   4  -7   4      752.66      727.79     87.14 o 
   5  -7   4     2494.80     2530.07    162.92 o 
   6  -7   4     4880.13     4990.17    242.88 o 
   7  -7   4     7501.62     7786.30    320.33 o 
  -4  -6   4      168.29      319.04     88.43 o 
  -3  -6   4      232.68      275.07     76.59 o 
  -2  -6   4     2411.52     2523.20    183.83 o 
  -1  -6   4     3367.39     3440.25    116.14 o 
   0  -6   4     2988.07     3026.89    111.40 o 
   1  -6   4       30.47       46.71     37.37 o 
   2  -6   4     6367.01     6864.27    319.45 o 
   3  -6   4     5162.47     5456.91    218.30 o 
   4  -6   4       54.68       64.83     26.77 o 
   5  -6   4     2590.13     2582.06    164.94 o 
   6  -6   4       18.92       18.27     27.19 o 
   7  -6   4    11749.19    11006.57    362.12 o 
  -5  -5   4     8746.65     9376.55    443.49 o 
  -4  -5   4     6549.80     6580.89    385.17 o 
  -3  -5   4     4332.88     4153.35    233.84 o 
  -2  -5   4     2136.01     2300.50    139.61 o 
  -1  -5   4       22.84       54.39     18.42 o 
   0  -5   4     9024.46     9189.91    175.38 o 
   1  -5   4     3918.15     4010.46    173.28 o 
   2  -5   4     6499.15     7036.49    207.72 o 
   3  -5   4     4925.97     4993.29    180.72 o 
   4  -5   4     1647.39     1454.23    100.32 o 
   5  -5   4     2949.84     2791.56    152.92 o 
   6  -5   4       61.08       59.37     32.22 o 
   7  -5   4     2301.68     1961.85    143.37 o 
  -6  -4   4      442.16      359.14     67.94 o 
  -5  -4   4     3471.06     3168.54    187.88 o 
  -4  -4   4    12747.29    11697.19    393.02 o 
  -3  -4   4      126.67       97.90     36.01 o 
  -2  -4   4     1705.62     1756.77    114.72 o 
  -1  -4   4      209.08      156.27     25.36 o 
   0  -4   4      845.47      648.44     35.53 o 
   1  -4   4    21649.56    23427.56    481.83 o 
   2  -4   4     2413.46     2505.04     63.56 o 
   4  -4   4      572.63      500.80     47.76 o 
   5  -4   4     3241.94     2787.62    206.72 o 
   6  -4   4     9514.05     8707.54    342.76 o 
   7  -4   4     3749.45     3064.07    176.49 o 
  -7  -3   4        6.67       59.46     42.47 o 
  -6  -3   4     3141.56     2681.30    169.02 o 
  -5  -3   4      484.56      416.81     60.87 o 
  -4  -3   4    21874.24    19462.64   1359.62 o 
  -3  -3   4      350.03      216.45     26.99 o 
  -2  -3   4     1640.47     1832.79     77.70 o 
  -1  -3   4     7780.43     8876.29    271.83 o 
   0  -3   4     3461.92     3134.14     73.95 o 
   1  -3   4    48378.69    54204.59    750.93 o 
   2  -3   4      129.12      228.19     25.04 o 
   3  -3   4     4370.16     4654.08    127.35 o 
   4  -3   4     1839.99     2062.50    117.01 o 
   5  -3   4     2752.25     2666.84    109.65 o 
   6  -3   4    15412.27    15508.32    482.88 o 
   7  -3   4       47.74       93.07     41.69 o 
  -7  -2   4     2019.46     1849.97    145.54 o 
  -6  -2   4      345.72      332.33     58.41 o 
  -5  -2   4     1111.26      886.87    102.23 o 
  -4  -2   4       58.69       46.13     23.02 o 
  -3  -2   4    18657.69    17438.99    317.81 o 
  -2  -2   4    19885.99    18700.50    238.44 o 
  -1  -2   4     7252.59     8128.12    134.95 o 
   0  -2   4       91.57       90.32     27.42 o 
   1  -2   4     3095.10     4371.36    117.67 o 
   2  -2   4    30795.06    32955.67    390.66 o 
   3  -2   4    24824.89    26997.83    414.03 o 
   4  -2   4    10419.82    10938.86    239.99 o 
   5  -2   4    12580.99    12924.96    316.24 o 
   6  -2   4     2769.63     2814.01    143.02 o 
   7  -2   4     2231.89     2420.27    166.20 o 
  -8  -1   4    13511.78    13055.37    409.35 o 
  -7  -1   4      678.93      577.31     78.58 o 
  -6  -1   4        5.03        7.60     20.32 o 
  -5  -1   4    34610.36    35741.89   1151.26 o 
  -4  -1   4     1065.00     1047.70     75.11 o 
  -2  -1   4     1047.61      799.45     42.41 o 
  -1  -1   4    12564.15    14645.43    635.21 o 
   0  -1   4    35495.16    35094.45   1954.03 o 
   1  -1   4      291.68      284.51     28.51 o 
   3  -1   4     5426.51     4839.91    138.62 o 
   4  -1   4    15274.29    16633.95    322.62 o 
   5  -1   4     1259.07     1315.24     89.49 o 
   6  -1   4      256.47      267.96     60.38 o 
   7  -1   4    15472.47    16779.53    463.67 o 
  -8   0   4      465.76      407.90     72.22 o 
  -7   0   4       63.25      190.50     47.17 o 
  -6   0   4    10082.83    10173.78    332.81 o 
  -5   0   4     2542.09     2348.64    159.75 o 
  -4   0   4     3333.52     3980.41    141.92 o 
  -3   0   4      384.41      512.92     46.46 o 
  -2   0   4      184.64       46.06     11.63 o 
  -1   0   4    21846.26    19063.38    316.44 o 
   0   0   4      963.74      779.87     64.86 o 
   1   0   4     9618.80     9249.60    178.40 o 
   2   0   4       63.06       24.70     19.44 o 
   3   0   4     2404.69     2113.95     93.95 o 
   4   0   4     8592.61     8801.62    307.66 o 
   5   0   4      848.22      857.12     73.46 o 
   6   0   4     2321.34     2365.63    164.28 o 
   7   0   4       34.89       45.65     34.63 o 
  -9   1   4    24110.28    23748.66   1846.43 o 
  -8   1   4     3330.32     3242.71    185.93 o 
  -7   1   4    18745.92    19606.69    617.44 o 
  -6   1   4      427.18      387.95     57.33 o 
  -5   1   4     6314.10     7980.93    235.99 o 
  -4   1   4    46391.40    50567.69   1018.78 o 
  -3   1   4    23798.38    27106.99    393.28 o 
  -1   1   4     7736.32     5940.00    156.35 o 
   0   1   4     1817.46     2073.08     96.49 o 
   1   1   4    12669.81    11587.48    236.09 o 
   2   1   4     8816.09     9056.57    336.09 o 
   3   1   4    23043.15    22054.55    383.38 o 
   4   1   4    10287.54     9728.34    258.74 o 
   5   1   4      804.72      753.12     87.86 o 
   6   1   4        1.67       19.23     22.11 o 
  -9   2   4    12974.67    12335.86    390.39 o 
  -8   2   4      112.23       86.14     35.55 o 
  -7   2   4      239.52      277.75     52.65 o 
  -6   2   4     2878.33     3150.03    150.29 o 
  -5   2   4     5357.19     5383.67    184.79 o 
  -4   2   4    23546.95    24530.21    410.63 o 
  -3   2   4     1781.86     1607.99     86.18 o 
  -2   2   4     1970.98     1883.10     93.87 o 
  -1   2   4     8038.51     7115.71    284.85 o 
   0   2   4     5740.18     4894.09    228.90 o 
   1   2   4     2939.29     2489.11    165.02 o 
   2   2   4     1147.78     1077.80     89.17 o 
   3   2   4     1739.46     1425.70    105.86 o 
   4   2   4     8353.03     7875.32    270.00 o 
   5   2   4     1287.28     1164.01    112.94 o 
   6   2   4      685.29      624.71     93.52 o 
  -9   3   4      470.70      384.70     69.27 o 
  -8   3   4    12451.27    12932.51    600.36 o 
  -7   3   4    10521.17    11255.14    345.91 o 
  -6   3   4     6434.74     7203.53    253.92 o 
  -5   3   4      411.60      337.99     51.97 o 
  -4   3   4       10.16       68.04     22.02 o 
  -3   3   4    19458.62    18509.11    344.83 o 
  -2   3   4     9490.14     8650.51    312.13 o 
  -1   3   4     4965.42     4154.40    227.79 o 
   0   3   4     7256.77     6694.19    295.30 o 
   1   3   4      120.50       68.24     45.36 o 
   2   3   4     6119.44     5810.13    316.37 o 
   3   3   4      257.97      213.32     62.22 o 
   4   3   4     2532.29     2335.41    218.77 o 
   5   3   4      676.26      673.52    134.28 o 
  -9   4   4      149.12      101.97     79.80 o 
  -8   4   4    11199.12    11568.03    543.52 o 
  -7   4   4     5410.11     5582.58    250.98 o 
  -6   4   4      587.12      661.34     66.58 o 
  -5   4   4      146.59      144.41     33.49 o 
  -4   4   4       20.18       22.86     14.85 o 
  -3   4   4     6482.38     5982.88    189.82 o 
  -2   4   4    17632.07    16656.23    365.47 o 
  -1   4   4        5.93      142.65     51.14 o 
   0   4   4    11060.58    11292.70    448.98 o 
   1   4   4     1640.12     1643.31    159.35 o 
   2   4   4       26.02       36.29     34.62 o 
   3   4   4     7351.85     6985.13    418.09 o 
   4   4   4     1497.34     1430.35    170.88 o 
  -9   5   4     2743.54     2737.34    314.86 o 
  -8   5   4       39.20       50.07     71.87 o 
  -7   5   4     9942.28    10264.06    605.39 o 
  -6   5   4      523.71      559.84     60.32 o 
  -5   5   4        1.75       22.34     17.40 o 
  -4   5   4     4660.25     4728.96    189.16 o 
  -3   5   4     1931.03     1615.91    126.40 o 
  -2   5   4    26623.05    24234.99   1059.22 o 
  -1   5   4      175.70      157.13     54.71 o 
   1   5   4     3978.76     4246.26    292.86 o 
   2   5   4      649.01      757.49    125.96 o 
   3   5   4    13289.21    14008.05    911.75 o 
  -8   6   4      317.16      328.59    109.33 o 
  -7   6   4     1194.20     1242.97    180.56 o 
  -6   6   4     6176.05     6450.95    440.77 o 
  -5   6   4     6428.75     6401.73    371.16 o 
  -4   6   4      315.06      366.46     51.09 o 
  -3   6   4      556.77      540.31     66.99 o 
  -2   6   4       76.32       74.98     35.92 o 
  -1   6   4     6365.17     6112.40    341.70 o 
   0   6   4     6794.36     7885.30    481.09 o 
   1   6   4     3074.51     3289.82    271.58 o 
   2   6   4     2807.27     3236.86    279.00 o 
  -8   7   4    16924.97    15883.25    720.63 o 
  -7   7   4      282.16      316.33    106.26 o 
  -6   7   4    27541.66    27232.17    872.03 o 
  -5   7   4      343.29      245.01     88.79 o 
  -4   7   4     4288.83     3954.61    328.23 o 
  -3   7   4    15259.27    13093.39    687.41 o 
  -2   7   4      427.04      319.09     63.27 o 
  -1   7   4    28469.15    27118.01    975.00 o 
   0   7   4      757.50      853.79    148.73 o 
   1   7   4     6442.88     6958.85    440.50 o 
  -7   8   4      456.65      335.12    110.21 o 
  -6   8   4      262.16      275.73     98.82 o 
  -5   8   4       60.41       86.49     61.15 o 
  -4   8   4     4463.29     4066.94    382.20 o 
  -3   8   4     3356.94     2909.13    265.75 o 
  -2   8   4     1275.62     1022.01    164.63 o 
  -1   8   4      458.27      417.70    122.38 o 
   1  -9   5      257.91      243.18     86.41 o 
   2  -9   5      585.13      738.63    147.02 o 
   3  -9   5     5919.06     6358.91    412.79 o 
   4  -9   5      310.99      410.92    116.33 o 
   0  -8   5      567.87      703.57    121.29 o 
   1  -8   5     3108.08     3389.44    322.85 o 
   2  -8   5       32.88       18.99     48.21 o 
   3  -8   5       17.87      138.82     71.45 o 
   4  -8   5    14919.40    16610.62    666.38 o 
   5  -8   5     1097.79     1052.25    113.36 o 
  -3  -7   5     8564.09    10053.70    472.36 o 
  -2  -7   5     1402.52     1635.68    175.66 o 
  -1  -7   5    12526.36    14186.26    666.86 o 
   0  -7   5     1011.42      952.01    134.89 o 
   1  -7   5        3.72       16.71     19.63 o 
   2  -7   5    10486.62    11277.89    398.73 o 
   3  -7   5     2327.43     2512.22    156.00 o 
   4  -7   5    17615.62    19295.80    627.78 o 
   5  -7   5      540.81      494.53     76.62 o 
   6  -7   5     1356.82     1196.89    120.29 o 
  -4  -6   5     4167.63     4391.63    284.02 o 
  -3  -6   5      148.08      179.67     59.01 o 
  -2  -6   5      178.64      212.47     55.01 o 
  -1  -6   5     1001.84     1001.57     60.13 o 
   0  -6   5    13961.34    14254.23    485.82 o 
   1  -6   5    11108.81    11966.76    335.40 o 
   2  -6   5      964.09     1028.74     80.75 o 
   3  -6   5       69.71       86.87     45.26 o 
   4  -6   5      818.02      794.82     83.77 o 
   5  -6   5    11692.59    11763.58    432.52 o 
   6  -6   5    12857.36    11872.85    560.72 o 
   7  -6   5     5446.05     4425.02    227.16 o 
  -5  -5   5    10825.82    10388.39    432.68 o 
  -4  -5   5     2671.57     2363.38    203.33 o 
  -3  -5   5        9.26       28.81     34.91 o 
  -2  -5   5    35288.62    38345.23    819.05 o 
  -1  -5   5      118.12      225.89    118.54 o 
   0  -5   5    49485.71    55624.98    509.26 o 
   1  -5   5       50.54       81.86     16.39 o 
   2  -5   5     4251.64     4706.96    162.20 o 
   3  -5   5    21376.98    22478.16    541.89 o 
   4  -5   5      106.45      122.71     34.50 o 
   5  -5   5    38504.70    37273.71    705.23 o 
   6  -5   5     1126.23     1057.02    101.04 o 
   7  -5   5     4497.88     3516.67    196.60 o 
  -6  -4   5       29.44       23.21     24.30 o 
  -5  -4   5      856.75     1480.20    157.86 o 
  -4  -4   5       67.69      111.59     43.85 o 
  -3  -4   5    10894.58    10526.27    424.39 o 
  -2  -4   5     3627.68     3406.03    194.08 o 
  -1  -4   5        1.83        1.73     11.77 o 
   0  -4   5      105.23      133.70     18.13 o 
   1  -4   5     1581.22     1330.38     50.46 o 
   2  -4   5    16370.62    16510.24    234.70 o 
   3  -4   5      670.73      553.02     47.14 o 
   4  -4   5      346.71      341.30     45.84 o 
   5  -4   5       74.68       65.82     33.52 o 
   6  -4   5     4322.64     3902.21    237.00 o 
   7  -4   5     1877.37     1666.86    136.23 o 
  -7  -3   5      235.05      190.36     51.81 o 
  -6  -3   5    25712.37    22788.48    977.48 o 
  -5  -3   5     2907.05     2663.69    150.62 o 
  -4  -3   5    21886.13    20983.38   1341.16 o 
  -3  -3   5     1420.62     1387.34    147.25 o 
  -2  -3   5     4712.66     5341.20    154.76 o 
  -1  -3   5    45204.16    47693.36    929.02 o 
   0  -3   5     8956.83     9359.00    136.71 o 
   1  -3   5    26921.75    30155.15    706.27 o 
   2  -3   5     3666.85     3122.83    238.38 o 
   3  -3   5      960.83     1157.97     79.05 o 
   4  -3   5     9817.86     9993.84    255.39 o 
   5  -3   5      954.14     1040.67     77.49 o 
   6  -3   5     9033.69     9003.72    293.43 o 
   7  -3   5     3350.35     3112.03    271.28 o 
  -7  -2   5     2555.48     2318.07    163.15 o 
  -6  -2   5    14060.58    13602.84    486.51 o 
  -5  -2   5       93.18       84.13     29.74 o 
  -4  -2   5      222.33      200.73     41.46 o 
  -3  -2   5     4349.46     4395.75    115.03 o 
  -2  -2   5     1802.25     1456.22     52.90 o 
  -1  -2   5    31994.95    32705.25   1211.63 o 
   0  -2   5     7952.96     7467.72     84.76 o 
   1  -2   5     1479.79     1700.75     69.39 o 
   2  -2   5     2916.81     2796.29     96.35 o 
   3  -2   5       96.37       91.55     50.32 o 
   4  -2   5     4285.11     4276.07    156.97 o 
   5  -2   5     8166.43     8519.18    225.76 o 
   6  -2   5      903.63      935.26     81.47 o 
   7  -2   5     9913.55    10622.63    361.18 o 
  -8  -1   5      227.57      218.74     57.82 o 
  -7  -1   5     1058.66      978.40    101.33 o 
  -6  -1   5       34.08       75.04     33.24 o 
  -5  -1   5    18861.63    19343.68    504.03 o 
  -4  -1   5     3203.47     3018.08    127.64 o 
  -3  -1   5       10.76       19.46     12.45 o 
  -2  -1   5       62.32      105.36     17.19 o 
  -1  -1   5     9360.99     8841.84    213.23 o 
   0  -1   5    30811.85    26379.88    542.43 o 
   1  -1   5      267.55      234.89     29.43 o 
   2  -1   5     6284.87     6436.70    160.48 o 
   3  -1   5      773.35      901.36     73.28 o 
   4  -1   5     4189.22     4030.46    157.12 o 
   5  -1   5    10158.57    10848.46    266.71 o 
   6  -1   5       78.53      163.03     52.05 o 
   7  -1   5     2156.70     2285.05    178.21 o 
  -8   0   5      178.58      209.87     54.96 o 
  -7   0   5     6584.47     6536.14    295.63 o 
  -6   0   5      296.33      338.84     54.16 o 
  -5   0   5    13263.17    13821.01    342.62 o 
  -4   0   5     8326.26     8272.99    356.20 o 
  -3   0   5       36.16       67.27     22.61 o 
  -2   0   5      460.45      561.62     40.11 o 
  -1   0   5       64.58      120.16     19.31 o 
   0   0   5     8640.48     7606.36    265.07 o 
   1   0   5    26202.03    24632.49    848.28 o 
   2   0   5     1205.82     1105.52     68.85 o 
   3   0   5    11563.81    12209.09    271.28 o 
   4   0   5      339.31      340.82     46.19 o 
   5   0   5      232.03      215.82     40.52 o 
   6   0   5    10630.81    11318.48    376.29 o 
  -8   1   5      174.69      141.28     45.76 o 
  -7   1   5     3131.46     3183.34    189.88 o 
  -6   1   5    15226.90    16265.22    733.59 o 
  -5   1   5     6065.12     6569.71    213.89 o 
  -4   1   5    20679.51    21853.65    419.54 o 
  -3   1   5      869.10     1410.60     81.69 o 
  -2   1   5      220.02      396.83     40.22 o 
  -1   1   5    30964.59    29895.96    802.85 o 
   0   1   5     8307.23     6987.09    202.66 o 
   1   1   5    50986.48    47415.62    744.23 o 
   2   1   5     2236.29     2576.49    107.74 o 
   3   1   5     1569.27     1537.27     88.25 o 
   4   1   5     4979.43     5059.00    167.85 o 
   5   1   5     2220.04     2129.45    153.01 o 
   6   1   5    17524.36    18423.30    499.73 o 
  -9   2   5       23.27       21.46     22.64 o 
  -8   2   5       89.06      111.49     40.97 o 
  -7   2   5     6153.72     6575.20    246.85 o 
  -6   2   5     6213.17     6365.74    373.56 o 
  -5   2   5      418.71      412.42     56.55 o 
  -4   2   5       28.88       55.28     40.07 o 
  -3   2   5    11049.28    10773.01    247.33 o 
  -2   2   5    19982.88    18124.20    784.41 o 
  -1   2   5      142.23      226.00     64.91 o 
   0   2   5     1409.71     1344.18    128.01 o 
   1   2   5     1065.05     1146.17    122.59 o 
   2   2   5     7226.46     6861.29    334.86 o 
   3   2   5    10263.98     9856.45    295.14 o 
   4   2   5     1428.63     1280.17    116.23 o 
   5   2   5     2700.79     2545.68    172.11 o 
  -9   3   5      596.05      475.40     77.54 o 
  -8   3   5     9974.71    10381.48    507.00 o 
  -7   3   5     2660.16     2747.82    157.10 o 
  -6   3   5      733.12      627.75     67.00 o 
  -5   3   5    41376.34    43816.85    759.94 o 
  -4   3   5      512.98      495.43     55.04 o 
  -3   3   5    53356.06    53398.97   1035.78 o 
  -2   3   5     1044.30     1334.28     92.09 o 
  -1   3   5     1546.88     1773.01    157.18 o 
   0   3   5    30650.72    28871.98    752.44 o 
   1   3   5       74.03     1450.89    172.22 o 
   2   3   5    38006.84    38489.57   1252.63 o 
   3   3   5      658.87      562.23    151.60 o 
   4   3   5     4892.05     4386.76    369.31 o 
   5   3   5     4256.00     3858.59    296.06 o 
  -9   4   5      768.84      672.87    163.96 o 
  -8   4   5     2310.44     2184.89    249.17 o 
  -7   4   5     1645.71     1646.99    125.18 o 
  -6   4   5    13005.24    12969.00    309.27 o 
  -5   4   5    10130.29     9939.65    307.28 o 
  -4   4   5     1709.54     1912.53    140.02 o 
  -3   4   5       34.82       71.34     28.70 o 
  -2   4   5     1373.83     1529.16    125.24 o 
  -1   4   5    14257.80    12119.31    487.61 o 
   0   4   5     7657.76     7647.79    405.04 o 
   1   4   5      469.76      713.55    113.56 o 
   2   4   5     1161.29     1149.03    153.30 o 
   3   4   5      712.40      712.68    121.11 o 
   4   4   5     2112.40     2093.16    214.11 o 
  -8   5   5     2489.45     2591.30    275.74 o 
  -7   5   5     8959.61     9042.08    564.30 o 
  -6   5   5        6.14       27.09     18.82 o 
  -5   5   5      608.54      595.10     66.63 o 
  -4   5   5    28407.21    28495.38    684.02 o 
  -3   5   5     4403.94     3930.36    186.59 o 
  -2   5   5    21236.28    18956.94   1940.45 o 
  -1   5   5     1724.61     1594.54    177.07 o 
   0   5   5      364.50      369.06     93.90 o 
   1   5   5     8892.85     9761.70    561.65 o 
   2   5   5      549.11      572.32    121.11 o 
   3   5   5     8741.13     8910.39    458.21 o 
  -8   6   5      894.84      739.12    153.58 o 
  -7   6   5      471.35      354.96    107.05 o 
  -6   6   5     9571.84     9803.12    593.25 o 
  -5   6   5     1358.26     1409.20    109.14 o 
  -4   6   5    15617.29    15246.18    360.27 o 
  -3   6   5      130.39      116.19     35.37 o 
  -2   6   5     1381.87     1266.59    109.64 o 
   0   6   5       20.52       34.62     45.34 o 
   1   6   5     3665.16     4302.29    396.66 o 
   2   6   5     1021.58     1103.73    172.54 o 
  -7   7   5     2585.64     2630.58    284.94 o 
  -6   7   5        6.78       20.00     34.01 o 
  -5   7   5      668.82      608.36    140.42 o 
  -4   7   5      778.28      708.42    138.19 o 
  -3   7   5     9596.71     8206.07    341.65 o 
  -2   7   5      523.23      485.35     75.03 o 
  -1   7   5      365.79      322.81     67.29 o 
   0   7   5      210.15      159.03     71.72 o 
   1   7   5      971.03     1347.17    204.27 o 
  -6   8   5       43.16      146.19     84.33 o 
  -5   8   5     1101.56      938.89    171.87 o 
  -4   8   5        1.59       76.35     52.58 o 
  -3   8   5     4909.70     4146.10    328.12 o 
  -2   8   5     3601.44     3200.44    289.71 o 
  -1   8   5       22.66       13.00     43.42 o 
   2  -9   6      220.04      227.16     89.70 o 
   0  -8   6     5130.26     5956.14    353.61 o 
   1  -8   6     3418.20     3899.86    364.58 o 
   2  -8   6      132.84      149.77     66.80 o 
   3  -8   6      113.12      143.41     81.65 o 
   4  -8   6      364.38      412.13    111.38 o 
   5  -8   6     1838.66     2032.40    247.87 o 
  -3  -7   6    14880.60    15675.80    538.83 o 
  -2  -7   6      582.26      596.40     94.00 o 
  -1  -7   6     3792.71     3846.20    319.17 o 
   0  -7   6     1910.40     1816.28    192.92 o 
   1  -7   6      231.35      259.13     88.40 o 
   2  -7   6    18522.38    19564.51    914.44 o 
   3  -7   6      685.86      761.70    132.27 o 
   4  -7   6     5506.35     5526.92    464.81 o 
   5  -7   6      110.20      159.73     46.39 o 
   6  -7   6      162.30      345.94     69.20 o 
  -4  -6   6     1142.59     1076.06    139.99 o 
  -3  -6   6     6048.47     6243.49    444.68 o 
  -2  -6   6       40.60       63.43     31.98 o 
  -1  -6   6      114.64      107.68     29.05 o 
   0  -6   6     3266.91     3260.29    225.09 o 
   1  -6   6       61.95       65.83     47.56 o 
   2  -6   6     8446.19     8590.39    391.15 o 
   3  -6   6     7324.59     7383.99    229.82 o 
   4  -6   6      982.42      911.41     87.92 o 
   5  -6   6     1757.66     1564.96    125.43 o 
   6  -6   6      111.38       71.72     33.64 o 
  -5  -5   6      853.64      917.72    134.95 o 
  -4  -5   6     4589.37     4225.51    335.89 o 
  -3  -5   6     1216.53     1231.39    128.14 o 
  -2  -5   6    10998.57    11510.26    267.87 o 
  -1  -5   6     1854.49     1771.04     97.46 o 
   0  -5   6     1010.45      978.36     70.14 o 
   1  -5   6     3194.22     3250.01     86.45 o 
   2  -5   6     5960.72     5780.90    198.86 o 
   3  -5   6    16218.51    16097.29    428.17 o 
   4  -5   6       77.32       99.32     32.77 o 
   5  -5   6       28.97       44.30     27.17 o 
   6  -5   6     1691.01     1367.34    118.08 o 
  -6  -4   6       81.67       92.48     51.51 o 
  -5  -4   6      214.10      199.13     60.76 o 
  -4  -4   6     5048.64     4940.42    265.68 o 
  -3  -4   6      367.47      356.99     47.43 o 
  -2  -4   6     5516.77     5470.37    182.86 o 
  -1  -4   6    10597.05    10851.51    181.10 o 
   0  -4   6     1396.53     1207.98     65.56 o 
   1  -4   6     1555.99     1660.22     87.42 o 
   2  -4   6      286.69      311.60     33.71 o 
   3  -4   6      763.02      666.91     50.19 o 
   4  -4   6    17484.54    16863.78    370.73 o 
   5  -4   6     2013.84     1915.99    136.71 o 
   6  -4   6     6906.06     6177.83    338.20 o 
   7  -4   6       27.94       54.74     51.74 o 
  -7  -3   6      787.35      653.88    117.21 o 
  -6  -3   6      664.15      574.74     99.73 o 
  -5  -3   6     2396.84     2160.41    139.39 o 
  -4  -3   6     6930.71     6482.54    353.07 o 
  -3  -3   6    26821.15    24086.18    653.68 o 
  -2  -3   6     5089.51     5140.62    183.90 o 
  -1  -3   6    24135.87    24774.95    431.62 o 
   0  -3   6    10253.44    11890.75    154.21 o 
   1  -3   6     2092.23     1815.99     66.28 o 
   2  -3   6    38051.36    40873.73   1445.22 o 
   3  -3   6     7560.88     7839.98    238.36 o 
   4  -3   6    29470.47    30634.00    432.52 o 
   5  -3   6     1560.41     1451.11     97.40 o 
   6  -3   6      977.83      899.05    101.65 o 
   7  -3   6     8701.73     7877.69    447.72 o 
  -7  -2   6      180.81      247.24     57.48 o 
  -6  -2   6     1284.54     1219.56    115.43 o 
  -5  -2   6       43.54       46.69     26.41 o 
  -4  -2   6    16841.37    17131.04    385.06 o 
  -3  -2   6     3803.38     3340.61    131.49 o 
  -2  -2   6       24.88       18.12     15.40 o 
  -1  -2   6      467.80      506.33     58.92 o 
   0  -2   6     7782.18     7339.81    241.52 o 
   1  -2   6    17197.48    16311.65    439.23 o 
   2  -2   6      435.79      376.21     41.08 o 
   3  -2   6      573.86      642.69     75.86 o 
   4  -2   6        2.82       59.09     24.52 o 
   5  -2   6     5153.37     5567.70    220.18 o 
   6  -2   6     5807.26     6266.54    288.16 o 
  -8  -1   6     2919.05     2768.83    186.50 o 
  -7  -1   6    24552.02    25814.68   1377.75 o 
  -6  -1   6      771.93      744.90     83.39 o 
  -5  -1   6     8483.57     9119.29    372.36 o 
  -4  -1   6     9691.18    10930.63    279.25 o 
  -3  -1   6     1199.12      968.91     52.80 o 
  -2  -1   6    75898.84    80954.92   5126.64 o 
  -1  -1   6     1974.80     2320.95     63.17 o 
   0  -1   6    32878.03    30453.15    941.85 o 
   1  -1   6     3240.69     3738.83    167.29 o 
   2  -1   6      819.81     1048.94     68.60 o 
   3  -1   6    34443.79    36153.52    572.00 o 
   4  -1   6        0.91       15.96     22.28 o 
   5  -1   6    24929.92    27536.06    692.78 o 
   6  -1   6      238.81      195.45     51.91 o 
  -8   0   6    11411.76    10878.86    597.23 o 
  -7   0   6     6471.19     6299.82    464.11 o 
  -6   0   6     1568.18     1642.33    118.47 o 
  -5   0   6     4269.72     4227.07    168.21 o 
  -4   0   6     6555.23     7500.23    208.54 o 
  -3   0   6    23814.38    25303.94    402.41 o 
  -2   0   6    23349.03    22981.66    561.62 o 
  -1   0   6     1256.63     1574.66     71.68 o 
   0   0   6     1030.04     1011.00     83.39 o 
   1   0   6     1753.71     2003.56     89.09 o 
   2   0   6    14930.92    14585.82    361.71 o 
   3   0   6    14840.87    15306.93    362.67 o 
   4   0   6       12.43       25.04     27.99 o 
   5   0   6     1304.12     1299.85     95.28 o 
   6   0   6      863.17     1006.85    117.68 o 
  -8   1   6     3298.08     3232.66    193.09 o 
  -7   1   6       24.87       58.75     34.01 o 
  -6   1   6    24034.56    25690.49    819.82 o 
  -5   1   6     2896.21     2809.69    181.94 o 
  -4   1   6     6876.92     7816.52    214.38 o 
  -3   1   6     1734.46     2061.64     98.19 o 
  -2   1   6      742.44      513.01     48.87 o 
  -1   1   6    31683.40    29046.71    506.84 o 
   0   1   6     1979.65     1573.74     99.98 o 
   1   1   6    11620.77    11078.46    295.05 o 
   2   1   6       49.22       54.99     26.64 o 
   3   1   6     1293.90     1243.68     84.56 o 
   4   1   6     8907.99     9206.69    298.62 o 
   5   1   6       76.30       62.73     38.38 o 
  -9   2   6     3959.48     3871.99    299.23 o 
  -8   2   6    18820.92    19365.22   1476.35 o 
  -7   2   6     5280.45     5429.60    261.25 o 
  -6   2   6    17552.78    18791.53    504.79 o 
  -5   2   6     2731.30     3146.55    198.17 o 
  -4   2   6     1670.63     1564.15     96.68 o 
  -3   2   6    16309.07    17123.68    347.16 o 
  -2   2   6     3208.82     2735.06    214.94 o 
  -1   2   6    26776.63    24825.65    673.80 o 
   0   2   6     1668.31     1249.62    146.03 o 
   1   2   6     2207.71     2120.05    222.90 o 
   2   2   6       47.44       68.40     70.50 o 
   3   2   6       11.01       40.12     33.00 o 
   4   2   6     3017.18     2938.22    177.85 o 
   5   2   6     4086.85     3894.14    221.63 o 
  -9   3   6     4214.25     3809.39    217.61 o 
  -8   3   6     1463.91     1483.63    128.89 o 
  -7   3   6     1245.58     1314.52    115.16 o 
  -6   3   6      817.51      836.82     80.92 o 
  -5   3   6     4075.35     4002.74    178.36 o 
  -4   3   6      583.26      574.21     70.80 o 
  -3   3   6     5309.63     5023.57    191.12 o 
  -2   3   6     3677.30     3406.11    172.57 o 
  -1   3   6     6974.99     6418.56    326.76 o 
   0   3   6    13092.63    11901.45    482.29 o 
   1   3   6      220.23      240.46     72.64 o 
   2   3   6       20.71       32.40     54.08 o 
   3   3   6     2128.96     2070.66    217.69 o 
   4   3   6     3799.50     3686.77    285.95 o 
  -9   4   6      443.14      312.02    115.06 o 
  -8   4   6     1942.07     2211.81    180.18 o 
  -7   4   6    11807.10    12064.79    434.67 o 
  -6   4   6       17.70       27.76     23.00 o 
  -5   4   6     4120.77     4256.57    192.39 o 
  -4   4   6     4589.30     4602.82    201.90 o 
  -3   4   6     1897.19     1633.74    135.63 o 
  -2   4   6     2479.67     2130.37    159.80 o 
  -1   4   6        2.96        3.59     20.24 o 
   0   4   6     2327.72     2110.95    199.25 o 
   1   4   6     6416.03     6648.41    367.27 o 
   2   4   6     2675.08     2729.52    257.63 o 
   3   4   6     1395.65     1308.72    171.91 o 
  -8   5   6      453.74      599.03    136.78 o 
  -7   5   6     8446.56     8553.08    419.24 o 
  -6   5   6    11190.95    11493.75    411.65 o 
  -5   5   6     4519.91     4758.67    197.51 o 
  -4   5   6     9676.09     9889.49    293.30 o 
  -3   5   6     1085.02     1031.24     95.33 o 
  -2   5   6     1430.09     1334.54    257.99 o 
  -1   5   6    14594.53    14757.73    566.96 o 
   0   5   6     5485.42     5938.05    421.91 o 
   1   5   6    15532.45    16899.51   1079.82 o 
   2   5   6     2032.99     1793.24    211.08 o 
  -8   6   6      187.77      123.37     75.07 o 
  -7   6   6     8091.95     8415.72    658.41 o 
  -6   6   6     2702.13     2826.97    276.27 o 
  -5   6   6      300.46      258.01     51.41 o 
  -4   6   6      359.00      348.68     60.61 o 
  -3   6   6       80.70       83.04     34.38 o 
  -2   6   6    11744.95    10085.61   1520.10 o 
  -1   6   6      658.28      695.26    128.96 o 
   0   6   6     1382.29     1606.32    203.32 o 
   1   6   6       58.15       50.43     46.42 o 
  -7   7   6     2772.29     2460.65    285.89 o 
  -6   7   6      867.29      875.87    171.34 o 
  -5   7   6    18920.28    18640.84   1198.36 o 
  -4   7   6      412.91      334.75    101.99 o 
  -3   7   6     9132.26     7663.67    411.29 o 
  -2   7   6     1559.83     1260.98    214.45 o 
  -1   7   6       19.14       16.62     31.29 o 
   0   7   6    12841.92    14372.96    660.42 o 
  -5   8   6     8360.36     7759.96    484.62 o 
  -4   8   6     2247.25     1645.12    212.13 o 
  -3   8   6      110.15      145.44     69.97 o 
   0  -8   7      264.95      297.25     83.00 o 
   1  -8   7      489.65      520.77    117.78 o 
   2  -8   7     4767.99     4918.48    348.77 o 
   3  -8   7     1388.21     1495.96    201.83 o 
  -3  -7   7      123.06      162.64     56.61 o 
  -1  -7   7     6407.31     6558.60    484.52 o 
   0  -7   7    17755.95    17791.49   1092.62 o 
   1  -7   7     8148.28     7681.52    556.76 o 
   2  -7   7     5667.58     5438.34    444.52 o 
   3  -7   7     5990.96     5346.64    447.35 o 
   4  -7   7     3126.63     3200.64    289.91 o 
   5  -7   7    16241.56    15563.61    660.42 o 
  -4  -6   7        8.52       31.02     31.56 o 
  -3  -6   7     6945.69     6830.47    480.46 o 
  -2  -6   7      108.04      129.87     44.87 o 
  -1  -6   7    11792.18    12061.32    400.94 o 
   0  -6   7      921.76      895.30    122.00 o 
   1  -6   7       14.14        5.99     46.11 o 
   2  -6   7     3184.34     2917.61    253.95 o 
   3  -6   7      431.56      404.66     95.65 o 
   4  -6   7    12298.25    12167.51    816.04 o 
   5  -6   7      723.12      794.19    141.39 o 
   6  -6   7      233.37      177.01     97.61 o 
  -5  -5   7     2297.54     2355.00    213.81 o 
  -4  -5   7    20002.01    20358.00   1207.43 o 
  -3  -5   7      685.86      615.01     96.99 o 
  -2  -5   7     3115.20     3100.03    151.05 o 
  -1  -5   7     6894.59     6938.35    284.20 o 
   0  -5   7     2951.78     3177.18    162.85 o 
   1  -5   7    30237.57    30871.28    682.00 o 
   2  -5   7      435.66      484.26     97.64 o 
   3  -5   7    12262.50    11718.89    478.67 o 
   4  -5   7     2958.22     2585.90    158.21 o 
   5  -5   7      237.86      216.77     47.23 o 
   6  -5   7    15974.67    13775.56    388.07 o 
  -6  -4   7     5288.96     4807.24    313.63 o 
  -5  -4   7    12061.49    12156.12    781.88 o 
  -4  -4   7     2542.46     2580.00    218.24 o 
  -3  -4   7     1823.63     1784.29    191.91 o 
  -2  -4   7     8753.14     8645.47    497.39 o 
  -1  -4   7    12239.42    12865.00    354.11 o 
   0  -4   7    15702.85    15619.23    352.33 o 
   1  -4   7    13483.38    13314.29    319.59 o 
   2  -4   7      110.29      148.46     24.40 o 
   3  -4   7      667.71      604.57     50.03 o 
   4  -4   7      873.18      807.99     82.02 o 
   5  -4   7     2412.11     2196.50    144.69 o 
   6  -4   7     6579.57     6231.26    262.91 o 
  -7  -3   7     1307.24     1208.11    162.94 o 
  -6  -3   7       30.53       30.42     35.16 o 
  -5  -3   7     3100.59     3175.39    256.24 o 
  -4  -3   7      428.61      405.08     80.61 o 
  -3  -3   7    17566.67    17207.16   1285.18 o 
  -2  -3   7     1083.96      946.58     87.10 o 
  -1  -3   7      337.78      520.33     94.76 o 
   0  -3   7     2424.08     2411.67    160.60 o 
   1  -3   7     3042.51     2644.76    131.79 o 
   2  -3   7    28224.71    28916.99    448.46 o 
   3  -3   7      122.60      173.16     32.96 o 
   4  -3   7     1120.53     1071.96     82.27 o 
   5  -3   7        5.58       11.38     15.13 o 
   6  -3   7     3226.39     3219.26    197.94 o 
  -7  -2   7     4779.65     4496.69    305.88 o 
  -6  -2   7     6150.10     6411.36    402.12 o 
  -5  -2   7    21569.41    23739.94    651.12 o 
  -4  -2   7     3102.76     3150.45    141.49 o 
  -3  -2   7     9203.99     9235.45    256.89 o 
  -2  -2   7      409.09      561.34     59.82 o 
  -1  -2   7      945.59      826.75    131.01 o 
   0  -2   7     8950.91     8678.85    365.97 o 
   1  -2   7       40.03       72.98     36.19 o 
   2  -2   7    12763.34    13322.22    301.30 o 
   3  -2   7     3328.06     3305.51    133.37 o 
   4  -2   7      486.94      516.55     59.22 o 
   5  -2   7       88.94       76.90     46.13 o 
   6  -2   7      179.55      164.18     43.15 o 
  -8  -1   7      288.34      283.12     84.26 o 
  -7  -1   7      682.35      617.01     83.89 o 
  -6  -1   7      888.09      895.36     92.10 o 
  -5  -1   7     9672.07    10071.17    322.92 o 
  -4  -1   7     5378.89     5450.85    186.06 o 
  -3  -1   7     3253.56     3361.41    186.99 o 
  -2  -1   7     4407.70     4242.01     87.25 o 
  -1  -1   7      371.08      238.52     17.41 o 
   0  -1   7    10536.19    10026.99    282.03 o 
   1  -1   7     8956.89     9138.40    252.37 o 
   2  -1   7    14722.74    15294.24    315.19 o 
   3  -1   7     6972.50     7256.03    229.53 o 
   4  -1   7     1427.51     1561.98    106.74 o 
   5  -1   7     1715.45     1916.58    120.62 o 
   6  -1   7     5489.54     5734.85    280.31 o 
  -8   0   7      110.10      134.98    113.70 o 
  -7   0   7       52.99       89.77     37.92 o 
  -6   0   7      349.38      350.37     56.49 o 
  -5   0   7     4159.97     4017.47    180.04 o 
  -4   0   7     8307.49     8584.16    245.96 o 
  -3   0   7      826.37      821.82     50.61 o 
  -2   0   7      829.49      819.07     49.98 o 
  -1   0   7     2681.00     2218.69    122.06 o 
   0   0   7     9078.19     8223.69    255.88 o 
   1   0   7      911.76      824.13     92.60 o 
   2   0   7       34.80      145.27     62.30 o 
   3   0   7       98.47       93.66     28.34 o 
   4   0   7     5897.22     6339.81    228.45 o 
   5   0   7     2606.15     2799.82    145.30 o 
  -8   1   7     4184.08     4332.97    430.23 o 
  -7   1   7      943.52      947.14    101.30 o 
  -6   1   7      868.85      825.72     83.30 o 
  -5   1   7      962.65     1080.96     85.89 o 
  -4   1   7    23311.86    23530.30    471.06 o 
  -3   1   7    32075.94    33533.47    535.98 o 
  -2   1   7    10802.79    10641.92    212.00 o 
  -1   1   7     9831.01     9150.74    264.27 o 
   0   1   7     7485.59     7660.69    251.74 o 
   1   1   7    11223.43     9896.17    405.42 o 
   2   1   7    27772.75    28658.50    719.40 o 
   3   1   7     8110.44     8138.58    227.76 o 
   4   1   7    13836.23    15037.68    553.65 o 
   5   1   7     2953.75     2592.65    184.01 o 
  -8   2   7      551.74      598.27     84.77 o 
  -7   2   7      480.70      427.49     66.61 o 
  -6   2   7     9101.50     9128.97    277.20 o 
  -5   2   7      329.41      417.72     61.01 o 
  -4   2   7    30250.08    32005.74    609.85 o 
  -3   2   7     3198.31     2999.02    190.23 o 
  -2   2   7     6209.37     6487.35    216.63 o 
  -1   2   7     4307.55     4047.88    348.22 o 
   0   2   7       68.21       50.32     36.90 o 
   1   2   7    18234.90    17645.62    710.58 o 
   2   2   7     1945.36     1890.69    194.13 o 
   3   2   7     2104.65     2110.23    221.61 o 
   4   2   7        0.55       11.44     41.26 o 
  -8   3   7     1643.78     1663.01    139.56 o 
  -7   3   7    14341.10    14776.62    513.11 o 
  -6   3   7        7.29       18.34     27.22 o 
  -5   3   7      795.16      843.43     83.35 o 
  -4   3   7     8729.77     9809.67    321.56 o 
  -3   3   7     2419.55     2205.86    162.67 o 
  -2   3   7    28564.83    26100.64   1590.12 o 
  -1   3   7      134.08      179.57     65.55 o 
   0   3   7     4815.70     4457.14    303.36 o 
   1   3   7     2376.84     2358.16    221.36 o 
   2   3   7      507.88      510.15    113.31 o 
   3   3   7    14191.33    14548.66    953.56 o 
   4   3   7      181.91      207.60     76.87 o 
  -8   4   7    13960.60    13941.46    391.91 o 
  -7   4   7     2475.09     2529.09    153.67 o 
  -6   4   7     3139.34     3190.54    181.99 o 
  -5   4   7    13536.38    14358.14    364.21 o 
  -4   4   7    11475.09    12247.52    390.08 o 
  -3   4   7    23749.52    21821.17    815.35 o 
  -2   4   7    10321.63     9436.67    804.01 o 
  -1   4   7     1970.74     1797.55    187.44 o 
   0   4   7     1055.44     1062.53    149.29 o 
   1   4   7     4254.34     4468.25    351.94 o 
   2   4   7     7304.06     7563.13    575.23 o 
   3   4   7     7053.69     7138.31    421.39 o 
  -8   5   7      912.63     1210.53    194.35 o 
  -7   5   7       27.56       16.57     21.45 o 
  -6   5   7     6531.59     6745.69    296.82 o 
  -5   5   7     4217.07     4214.55    224.65 o 
  -4   5   7       23.06       37.10     26.56 o 
  -3   5   7      194.03      187.67     46.41 o 
  -2   5   7      556.82      530.22     74.06 o 
  -1   5   7     7336.45     7748.58    486.30 o 
   0   5   7      437.97      515.05    116.09 o 
   1   5   7      186.53      202.82     83.28 o 
   2   5   7       63.10       46.96     51.87 o 
  -8   6   7    13260.50    13490.98    676.49 o 
  -7   6   7     5231.00     5110.63    394.14 o 
  -6   6   7     5004.92     5365.04    480.92 o 
  -5   6   7     2131.25     1935.24    141.03 o 
  -4   6   7     2447.93     2217.44    159.94 o 
  -3   6   7     8881.19     7914.23    822.38 o 
  -2   6   7     1036.56      869.30    125.59 o 
  -1   6   7     7161.42     8063.19    614.91 o 
   0   6   7      290.31      362.00    105.00 o 
   1   6   7      100.41      170.84     76.97 o 
  -7   7   7      106.47      141.67     80.81 o 
  -6   7   7      187.11      172.92     95.93 o 
  -5   7   7      257.06      252.66     94.75 o 
  -4   7   7      185.98      209.63     59.49 o 
  -3   7   7     4634.91     4169.81    395.21 o 
  -2   7   7     1156.19     1088.60    121.52 o 
  -1   7   7     4075.92     4088.28    384.42 o 
   0  -8   8     1622.60     1323.37    178.06 o 
   1  -8   8     6284.42     6040.68    391.11 o 
   2  -8   8     4255.04     3971.10    321.48 o 
   3  -8   8     4852.33     4474.88    355.69 o 
  -1  -7   8      373.62      375.41     93.82 o 
   0  -7   8     3694.02     3552.61    329.73 o 
   1  -7   8      237.02      235.93     74.79 o 
   2  -7   8     1662.09     1604.16    191.56 o 
   3  -7   8     1539.75     1433.12    193.34 o 
   4  -7   8     5165.69     4714.75    358.11 o 
  -4  -6   8     2244.77     1940.49    193.86 o 
  -3  -6   8     6669.61     6880.89    338.83 o 
  -2  -6   8     8515.42     9186.92    598.94 o 
  -1  -6   8     1162.08     1145.73     97.34 o 
   0  -6   8     1438.88     1429.18    172.55 o 
   1  -6   8      236.85      241.88     78.51 o 
   2  -6   8     1850.23     1644.36    193.72 o 
   3  -6   8     3433.55     3107.67    262.29 o 
   4  -6   8       57.07       41.03     73.31 o 
   5  -6   8     3659.82     3337.89    298.51 o 
  -4  -5   8      755.60      728.58    117.10 o 
  -3  -5   8      244.03      296.00     71.50 o 
  -2  -5   8    11772.06    12428.68    592.26 o 
  -1  -5   8     3521.60     3497.34    160.56 o 
   0  -5   8     4745.58     4521.92    182.38 o 
   1  -5   8      146.43      130.64     30.95 o 
   2  -5   8      807.49     2006.74    198.88 o 
   3  -5   8    11770.06    11555.16    634.64 o 
   4  -5   8     4313.77     3865.60    358.34 o 
   5  -5   8     9071.55     8311.88    456.56 o 
  -6  -4   8     1841.63     2004.17    209.95 o 
  -5  -4   8       45.49      125.29     54.38 o 
  -4  -4   8     2540.63     2604.90    232.79 o 
  -3  -4   8        3.65       13.38     23.56 o 
  -2  -4   8     8411.80     8329.87    435.35 o 
  -1  -4   8     2652.63     2422.40    128.17 o 
   0  -4   8      625.25      573.71     63.60 o 
   1  -4   8     1828.41     1771.78    110.99 o 
   2  -4   8     2716.82     2392.63    199.65 o 
   3  -4   8     9912.80    10205.63    478.70 o 
   4  -4   8       77.40       89.44     36.19 o 
   5  -4   8       67.32       51.87     31.40 o 
  -6  -3   8     7039.22     7244.05    392.44 o 
  -5  -3   8     4625.90     4871.97    344.40 o 
  -4  -3   8      272.24      313.91     77.62 o 
  -3  -3   8      328.46      343.95     69.10 o 
  -2  -3   8     4689.55     4585.94    251.02 o 
  -1  -3   8    21229.38    20594.15    710.92 o 
   0  -3   8    24344.03    23831.99    514.28 o 
   1  -3   8     8263.44     7840.28    430.43 o 
   2  -3   8     1889.19     1890.08     90.97 o 
   3  -3   8     5149.15     5481.05    211.27 o 
   4  -3   8     8699.68     9322.38    303.03 o 
   5  -3   8    19320.54    20116.87    489.88 o 
  -7  -2   8      430.64      432.72    101.93 o 
  -6  -2   8    10980.73    11745.39    779.86 o 
  -5  -2   8       16.30       28.63     37.19 o 
  -4  -2   8       60.69       86.97     26.78 o 
  -3  -2   8    24420.13    24055.05    782.36 o 
  -2  -2   8        8.37       42.76     48.87 o 
  -1  -2   8    38087.90    37132.98    703.93 o 
   0  -2   8      472.88      354.77     57.73 o 
   1  -2   8     1872.46     2003.47    116.70 o 
   2  -2   8     6614.12     6982.80    309.47 o 
   3  -2   8      252.01      259.63     57.36 o 
   4  -2   8    15239.08    16277.43    463.51 o 
   5  -2   8     2538.97     2810.04    150.10 o 
  -7  -1   8      382.46      399.82     96.04 o 
  -6  -1   8     6608.29     6897.24    427.77 o 
  -5  -1   8      924.48      987.16    127.37 o 
  -4  -1   8    17786.33    17793.56    667.65 o 
  -3  -1   8      532.50      603.95     70.28 o 
  -2  -1   8        2.41       44.61     28.54 o 
  -1  -1   8     7922.75     7375.63    153.61 o 
   0  -1   8     2558.10     2253.81    167.02 o 
   1  -1   8    22931.48    23534.36   1394.88 o 
   2  -1   8      143.49      200.87     36.75 o 
   3  -1   8     2832.52     2947.19    139.10 o 
   4  -1   8     2440.27     2544.70    137.81 o 
   5  -1   8     1656.16     1843.59    124.23 o 
  -8   0   8     2170.87     1869.00    207.93 o 
  -7   0   8    28949.05    31931.21    832.04 o 
  -6   0   8    12067.03    11816.97    603.61 o 
  -5   0   8    19876.06    20104.25    397.06 o 
  -4   0   8     1125.35     1009.24     76.20 o 
  -3   0   8     5273.75     5970.96    155.44 o 
  -2   0   8    22803.33    22335.47    360.42 o 
  -1   0   8    21698.56    21551.78    414.35 o 
   0   0   8    13829.67    13880.24    371.76 o 
   1   0   8    12981.36    12712.16    395.23 o 
   2   0   8      891.01      837.19     89.41 o 
   3   0   8     2423.21     2454.41    135.94 o 
   4   0   8     2425.11     2563.75    137.84 o 
   5   0   8     3164.69     3468.35    167.89 o 
  -8   1   8     1628.03     1735.03    196.80 o 
  -7   1   8     4966.85     5000.10    290.47 o 
  -6   1   8     1338.52     1315.34    106.52 o 
  -5   1   8     1306.22     1250.02     95.66 o 
  -4   1   8      109.15      128.69     31.87 o 
  -3   1   8     6117.30     6062.76    203.23 o 
  -2   1   8     4476.87     3923.88    190.56 o 
  -1   1   8     1091.18      957.01     97.48 o 
   0   1   8      974.18      842.79     84.77 o 
   1   1   8     3618.83     3447.75    181.72 o 
   2   1   8     4888.19     4712.10    214.24 o 
   3   1   8       68.52       65.76     35.17 o 
   4   1   8      925.50     1015.26    107.05 o 
  -8   2   8        5.68       21.34     25.62 o 
  -7   2   8     5187.36     5043.15    290.88 o 
  -6   2   8    12830.86    12765.56    342.65 o 
  -5   2   8    15636.95    16236.38    371.21 o 
  -4   2   8     2786.96     3012.73    149.46 o 
  -3   2   8     1351.88     1368.27     97.81 o 
  -2   2   8      354.61      399.02     58.40 o 
  -1   2   8     6636.96     5853.14    335.73 o 
   0   2   8     8369.95     7963.11    419.19 o 
   1   2   8     1071.25     1047.33    147.57 o 
   2   2   8     2031.90     2162.53    231.05 o 
   3   2   8      947.00     1052.87    158.54 o 
   4   2   8      609.30      657.03    135.39 o 
  -8   3   8     1665.39     1635.70    138.84 o 
  -7   3   8      530.79      533.20     76.67 o 
  -6   3   8     3334.50     3393.21    191.77 o 
  -5   3   8     8700.41     9451.14    293.30 o 
  -4   3   8      625.45      624.80     74.53 o 
  -3   3   8     1324.17     1228.90     99.56 o 
  -2   3   8      130.64      145.61     38.28 o 
  -1   3   8      517.13      493.54    100.50 o 
   0   3   8    15871.42    15315.01    565.29 o 
   1   3   8     1705.35     1797.35    214.37 o 
   2   3   8     9369.33     9385.41    679.08 o 
   3   3   8     1174.79     1160.76    174.90 o 
  -8   4   8       64.48       89.19     38.19 o 
  -7   4   8     4919.42     4775.78    282.15 o 
  -6   4   8        4.60       14.59     23.22 o 
  -5   4   8     7333.87     7942.97    336.39 o 
  -4   4   8     1516.94     1850.08    198.54 o 
  -3   4   8        4.26        6.01     23.24 o 
  -2   4   8     2457.36     2303.47    146.63 o 
  -1   4   8      296.48      360.86     98.19 o 
   0   4   8    10410.64    11007.41    621.85 o 
   1   4   8       47.91      161.17     73.85 o 
   2   4   8      564.28      556.38    124.28 o 
  -8   5   8     1404.45     1522.74    224.42 o 
  -7   5   8       66.71      104.26     37.65 o 
  -6   5   8     2056.91     2140.02    152.20 o 
  -5   5   8      270.20      253.81     58.81 o 
  -4   5   8    12053.33    11779.96    449.22 o 
  -3   5   8     8408.54     8282.42    571.19 o 
  -2   5   8     1596.28     1624.52    134.15 o 
  -1   5   8      617.78      648.05    127.68 o 
   0   5   8     2235.80     2202.76    238.84 o 
   1   5   8     4405.57     4578.37    359.10 o 
  -7   6   8      239.84      152.27     77.72 o 
  -6   6   8    13773.70    14754.04    673.07 o 
  -5   6   8      683.86      714.22     92.16 o 
  -4   6   8    18589.68    16975.99    761.74 o 
  -3   6   8       92.11      124.77     45.24 o 
  -2   6   8     2013.21     1710.97    154.97 o 
  -1   6   8     6898.31     7102.41    652.68 o 
   0   6   8      306.87      258.26    113.04 o 
  -6   7   8     1058.35     1098.60    194.29 o 
  -5   7   8       30.92       18.81     46.29 o 
  -4   7   8      970.44      816.17     98.85 o 
  -3   7   8      437.07      438.63     73.44 o 
  -1  -7   9      852.16      613.68    120.42 o 
   0  -7   9     2257.51     2084.21    218.74 o 
   1  -7   9     3685.81     3140.11    273.27 o 
   2  -7   9    14150.17    13550.27    590.88 o 
   3  -7   9    11430.58    10874.55    552.71 o 
  -3  -6   9    10564.26    10723.31    448.43 o 
  -2  -6   9     1204.29     1063.74    130.71 o 
  -1  -6   9      402.29      315.50     85.32 o 
   0  -6   9    18546.91    17538.39   1099.50 o 
   1  -6   9       97.47      101.83     56.85 o 
   2  -6   9    16760.73    15685.17   1022.90 o 
   3  -6   9       60.85       66.24     52.11 o 
   4  -6   9      749.07      505.83    128.48 o 
  -4  -5   9     1198.69     1410.44    169.10 o 
  -3  -5   9     6158.82     6608.23    483.09 o 
  -2  -5   9     1133.83     1190.00    105.61 o 
  -1  -5   9     6495.16     6599.24    278.42 o 
   0  -5   9      183.42      199.14     39.82 o 
   1  -5   9      160.34      167.46     70.70 o 
   2  -5   9     4057.47     3652.76    316.32 o 
   3  -5   9     1536.62     1816.47    227.79 o 
   4  -5   9     7262.45     6799.54    423.66 o 
   5  -5   9        5.27       17.97     54.20 o 
  -5  -4   9     1583.84     1591.06    184.27 o 
  -4  -4   9    24456.46    27143.39    735.66 o 
  -3  -4   9     5322.35     5211.02    365.27 o 
  -2  -4   9    11163.91    10568.77    617.60 o 
  -1  -4   9       94.47      106.84     37.71 o 
   0  -4   9     2097.69     2058.62    129.02 o 
   1  -4   9    18140.98    17669.06    534.42 o 
   2  -4   9     7317.92     7002.97    298.60 o 
   3  -4   9     8233.74     8526.26    545.01 o 
   4  -4   9     2509.47     2696.78    277.64 o 
   5  -4   9       47.20       25.57     31.14 o 
  -6  -3   9     4171.90     4413.23    318.76 o 
  -5  -3   9      571.78      637.15    118.30 o 
  -4  -3   9     6017.15     6324.72    328.80 o 
  -3  -3   9     1853.06     1867.09    171.04 o 
  -2  -3   9     1026.27      961.09     89.12 o 
  -1  -3   9      884.99      852.13     84.53 o 
   0  -3   9      973.20      828.99     85.78 o 
   1  -3   9     2921.63     2844.34    162.83 o 
   2  -3   9     8268.00     8973.76    300.07 o 
   3  -3   9      262.40      273.88     55.90 o 
   4  -3   9     3638.55     3936.58    257.37 o 
   5  -3   9      217.02      464.62    139.73 o 
  -7  -2   9     4226.23     4546.97    335.50 o 
  -6  -2   9      933.41      959.81    145.75 o 
  -5  -2   9     1598.59     1543.95    180.70 o 
  -4  -2   9      524.86      464.03     58.35 o 
  -3  -2   9    13638.76    12848.33    382.85 o 
  -2  -2   9     6770.23     6400.89    251.21 o 
  -1  -2   9      362.98      361.47     60.91 o 
   0  -2   9        8.32       36.35     38.99 o 
   1  -2   9      723.52      707.24     86.10 o 
   2  -2   9     7729.66     8188.33    443.70 o 
   3  -2   9     1740.59     1868.48    116.78 o 
   4  -2   9        0.38       21.42     20.46 o 
   5  -2   9      434.54      458.86     66.74 o 
  -7  -1   9     1130.11     1170.12    165.94 o 
  -6  -1   9       47.15      132.72     60.85 o 
  -5  -1   9     1685.80     1730.14    180.79 o 
  -4  -1   9     3039.71     3005.94    152.23 o 
  -3  -1   9      749.06      704.78     75.54 o 
  -2  -1   9    14364.64    14081.23    421.36 o 
  -1  -1   9     2054.07     1794.56    123.36 o 
   0  -1   9     2604.51     2696.14    152.96 o 
   1  -1   9     1050.22     1027.11     98.62 o 
   2  -1   9       13.33       35.67     29.18 o 
   3  -1   9    14703.61    15842.27    449.23 o 
   4  -1   9     2867.02     3050.65    153.38 o 
  -8   0   9      199.09      187.90     75.14 o 
  -7   0   9     3396.91     3354.12    319.25 o 
  -6   0   9       26.31       42.16     41.86 o 
  -5   0   9     1866.22     1741.26    173.99 o 
  -4   0   9    12060.99    12371.12    552.54 o 
  -3   0   9       52.03       68.77     32.98 o 
  -2   0   9    13864.65    13467.41    460.01 o 
  -1   0   9       85.73       64.34     18.99 o 
   0   0   9      250.50      217.98     48.09 o 
   1   0   9     8423.50     8811.81    530.36 o 
   2   0   9     1517.84     1550.28    131.58 o 
   3   0   9    11491.98    12135.59    576.52 o 
   4   0   9       15.34       52.45     24.81 o 
  -8   1   9     4127.66     4315.21    319.00 o 
  -7   1   9      409.07      449.92    102.89 o 
  -6   1   9     3800.64     3840.02    294.85 o 
  -5   1   9     4370.82     4385.71    189.56 o 
  -4   1   9      153.90      155.48     36.54 o 
  -3   1   9     2890.76     2832.19    135.65 o 
  -2   1   9     2372.75     2387.16    103.46 o 
  -1   1   9    12888.60    12767.49    398.51 o 
   0   1   9    11441.77    11309.99    320.04 o 
   1   1   9     2773.31     2646.72    160.55 o 
   2   1   9       11.59       11.50     35.75 o 
   3   1   9     3613.10     3463.41    234.83 o 
   4   1   9     5259.24     5961.15    268.69 o 
  -8   2   9    19231.02    20126.32    677.02 o 
  -7   2   9        5.75       13.45     27.52 o 
  -6   2   9    10767.00    10920.47    410.60 o 
  -5   2   9     2224.73     2204.98    141.66 o 
  -4   2   9      378.49      425.55     64.82 o 
  -3   2   9    41869.68    39330.07    639.35 o 
  -2   2   9      269.09      304.55     54.79 o 
  -1   2   9    26103.25    25325.62    700.02 o 
   0   2   9       23.31       65.34     56.06 o 
   1   2   9     1337.97     1252.73    170.15 o 
   2   2   9    11443.16    11600.63    805.51 o 
   3   2   9     1128.30     1099.87    175.18 o 
  -8   3   9     1578.80     1584.67    142.19 o 
  -7   3   9      206.05      208.53     52.11 o 
  -6   3   9     3943.49     3926.29    218.82 o 
  -5   3   9       59.88       73.05     33.74 o 
  -4   3   9     8511.18     8724.00    289.85 o 
  -3   3   9     1678.60     1638.54    120.04 o 
  -2   3   9      124.68      118.29     35.65 o 
  -1   3   9     1804.87     1704.04    179.00 o 
   0   3   9      812.08      799.50    136.35 o 
   1   3   9     6035.44     6672.56    529.85 o 
   2   3   9      768.13      813.16    151.84 o 
  -8   4   9     1666.54     1336.54    126.79 o 
  -7   4   9    26609.49    27043.30    562.99 o 
  -6   4   9     4934.60     5283.24    308.57 o 
  -5   4   9    12021.65    12832.34    718.28 o 
  -4   4   9      203.66      205.78     50.88 o 
  -3   4   9     1451.74     1341.04    121.41 o 
  -2   4   9    13957.15    14214.95    499.53 o 
  -1   4   9     5220.54     5468.50    445.81 o 
   0   4   9     8372.12     8899.29    654.63 o 
   1   4   9      905.64     1026.86    167.99 o 
  -7   5   9     6754.47     6673.59    279.81 o 
  -6   5   9       37.07       76.83     39.15 o 
  -5   5   9       55.31       81.97     43.72 o 
  -4   5   9     2468.26     2254.84    160.32 o 
  -3   5   9      107.03      126.98     47.73 o 
  -2   5   9     4557.26     4545.02    275.55 o 
  -1   5   9     1532.80     1765.08    210.42 o 
   0   5   9       38.90      125.95     68.16 o 
  -6   6   9     6431.64     6772.24    295.01 o 
  -5   6   9     3400.27     3489.31    211.90 o 
  -4   6   9       56.64       39.31     30.06 o 
  -3   6   9      612.26      515.93     82.75 o 
  -2   6   9        4.32       21.85     30.70 o 
  -1  -7  10     1729.26     1678.57    213.67 o 
   0  -7  10     1985.68     1948.91    225.15 o 
   1  -7  10      650.89      647.45    133.84 o 
   2  -7  10        2.26      342.24    101.08 o 
  -3  -6  10       26.39       62.16     39.89 o 
   0  -6  10     7322.28     7061.30    421.58 o 
   1  -6  10     1076.80     1084.76    168.57 o 
   2  -6  10      263.42      262.67     88.82 o 
   3  -6  10     1486.66     1283.33    192.37 o 
  -4  -5  10      890.86      928.62    142.94 o 
  -3  -5  10       36.88       49.47     38.75 o 
  -2  -5  10      489.01      511.99     70.32 o 
  -1  -5  10     4465.91     4417.81    258.18 o 
   0  -5  10      470.05      455.01     64.53 o 
   1  -5  10    14239.91    14632.71    980.32 o 
   2  -5  10      251.19      249.49     86.66 o 
   3  -5  10     1813.57     1540.08    210.22 o 
   4  -5  10     1333.07     1186.50    191.02 o 
  -5  -4  10      272.97      173.02     68.44 o 
  -4  -4  10     1156.26     1115.58    157.26 o 
  -3  -4  10     2949.29     2530.56    222.69 o 
  -2  -4  10     2286.12     2103.18    146.97 o 
  -1  -4  10    22905.80    21982.25    689.82 o 
   0  -4  10      716.70      668.32     81.18 o 
   1  -4  10     9834.65     9316.50    526.57 o 
   2  -4  10     1183.84      979.40    168.35 o 
   3  -4  10      335.54      365.42    108.62 o 
   4  -4  10    10715.35    10487.91    570.06 o 
  -6  -3  10     1895.49     2119.11    229.19 o 
  -5  -3  10     2818.96     3295.21    265.21 o 
  -4  -3  10     1993.49     1903.65    188.43 o 
  -3  -3  10     3024.57     2773.61    167.05 o 
  -2  -3  10     5552.03     5253.55    216.73 o 
  -1  -3  10      116.77      135.83     43.82 o 
   0  -3  10     1979.63     1902.94    140.45 o 
   1  -3  10     2660.88     2519.96    173.26 o 
   2  -3  10     6435.25     6691.34    390.01 o 
   3  -3  10     8090.97     9088.71    466.58 o 
   4  -3  10      723.29      488.04    126.55 o 
  -6  -2  10      344.22      396.89    100.35 o 
  -5  -2  10    28321.78    28832.91    783.86 o 
  -4  -2  10       13.42       14.32     19.85 o 
  -3  -2  10     9017.97     8602.13    272.77 o 
  -2  -2  10     8638.35     8402.66    278.84 o 
  -1  -2  10      143.46      127.83     41.49 o 
   0  -2  10    32185.80    33777.83    727.15 o 
   1  -2  10       36.83       36.32     35.92 o 
   2  -2  10    12602.09    14109.94    607.26 o 
   3  -2  10     1158.30     1153.23    119.10 o 
   4  -2  10      321.93      296.55     66.01 o 
  -7  -1  10     2818.33     2983.00    273.61 o 
  -6  -1  10     5118.03     5329.82    435.50 o 
  -5  -1  10     1550.33     1453.11    174.16 o 
  -4  -1  10      171.81      153.25     39.95 o 
  -3  -1  10     7024.93     6669.18    264.28 o 
  -2  -1  10      974.17     1017.67     98.89 o 
  -1  -1  10     8728.02     8624.91    393.43 o 
   0  -1  10     4903.40     4860.50    399.30 o 
   1  -1  10      532.71      508.10     72.72 o 
   2  -1  10     1097.06     1190.81    119.83 o 
   3  -1  10      179.80      203.30     56.15 o 
   4  -1  10     3149.12     3585.90    215.92 o 
  -7   0  10     1720.93     1382.53    183.67 o 
  -6   0  10     8448.68     8388.45    600.67 o 
  -5   0  10      460.53      470.67     99.26 o 
  -4   0  10    24481.71    25231.97    745.88 o 
  -3   0  10     1724.14     1741.94    130.92 o 
  -2   0  10     5263.43     5089.70    218.59 o 
  -1   0  10      771.09      804.66     90.93 o 
   0   0  10      865.45      851.29     91.48 o 
   1   0  10    16085.93    16633.45   1022.73 o 
   2   0  10     2104.23     2297.95    156.87 o 
   3   0  10     4324.31     4360.50    226.18 o 
  -7   1  10     2637.05     2785.07    248.49 o 
  -6   1  10    14305.20    14334.76    918.40 o 
  -5   1  10      194.63      235.37     73.94 o 
  -4   1  10     8641.96     9232.81    446.54 o 
  -3   1  10      281.65      266.87     82.30 o 
  -2   1  10      185.24      180.47     36.51 o 
  -1   1  10     3455.71     3308.47    178.12 o 
   0   1  10      236.45      209.70     47.60 o 
   1   1  10     3498.02     3759.90    248.14 o 
   2   1  10     4699.21     5189.70    307.67 o 
   3   1  10       22.15       54.44     52.10 o 
  -7   2  10     1349.68     1304.41    170.02 o 
  -6   2  10      325.17      324.36     87.22 o 
  -5   2  10     4077.60     4324.11    341.07 o 
  -4   2  10      105.80      101.54     33.03 o 
  -3   2  10     7083.58     7107.41    240.44 o 
  -2   2  10     1823.80     1784.74    119.60 o 
  -1   2  10      243.80      238.71     73.36 o 
   0   2  10     3262.74     3267.57    280.25 o 
   1   2  10     1244.01     1298.90    174.32 o 
   2   2  10     5479.44     6186.40    404.37 o 
  -7   3  10       30.19       35.15     36.05 o 
  -6   3  10      281.56      332.16     63.06 o 
  -5   3  10     4296.49     4568.71    275.07 o 
  -4   3  10     3402.45     3540.35    205.18 o 
  -3   3  10     1034.41     1032.15    101.08 o 
  -2   3  10     6650.76     6858.29    292.57 o 
  -1   3  10      906.05      955.46    137.58 o 
   0   3  10       16.03       13.00     41.62 o 
   1   3  10     1074.75     1095.24    169.76 o 
  -7   4  10      733.96      647.26     93.53 o 
  -6   4  10     1082.63      917.12    107.55 o 
  -5   4  10     3093.14     3312.93    210.44 o 
  -4   4  10    13061.80    13588.33    630.82 o 
  -3   4  10     1588.67     1469.05    122.68 o 
  -2   4  10     7026.75     7355.60    383.53 o 
  -1   4  10     1197.71     1092.13    159.92 o 
   0   4  10      416.56      517.71    118.11 o 
  -6   5  10       56.30       68.35     39.64 o 
  -5   5  10     1662.56     1824.07    155.38 o 
  -4   5  10     1088.62     1202.30    120.47 o 
  -3   5  10      407.25      556.43    139.19 o 
  -2   5  10      983.95      972.76    105.45 o 
  -1   5  10     1169.22     1337.93    128.47 o 
  -4   6  10       69.17      126.56     80.50 o 
  -1  -6  11      543.95      396.44    108.68 o 
   0  -6  11     3166.96     2705.28    278.23 o 
   1  -6  11     7111.42     6242.90    423.79 o 
   2  -6  11      127.60      172.95     84.77 o 
  -3  -5  11     2123.55     1960.94    202.96 o 
  -2  -5  11     1672.19     1545.74    126.36 o 
  -1  -5  11       42.44       45.58     69.35 o 
   0  -5  11     3304.93     3243.98    299.92 o 
   1  -5  11     1254.84     1219.14    192.27 o 
   2  -5  11     1409.49     1315.42    202.08 o 
   3  -5  11     2852.51     2811.37    298.88 o 
  -4  -4  11      126.37       48.16     37.86 o 
  -3  -4  11     7880.19     7513.96    384.47 o 
  -2  -4  11        3.02       16.16     20.06 o 
  -1  -4  11    14334.44    13532.90    621.54 o 
   0  -4  11      807.41      825.91     94.89 o 
   1  -4  11     1044.71      846.86     97.65 o 
   2  -4  11     2636.66     2474.28    273.97 o 
   3  -4  11      229.69      208.47     91.74 o 
  -5  -3  11     1663.07     1491.04    184.30 o 
  -4  -3  11     1566.98     1553.50    178.87 o 
  -3  -3  11    12622.82    11846.07    544.78 o 
  -2  -3  11        8.72       37.92     31.41 o 
  -1  -3  11     3693.33     3733.36    217.30 o 
   0  -3  11      338.62      408.90     71.61 o 
   1  -3  11       32.86       53.42     32.01 o 
   2  -3  11     1980.50     2220.79    165.74 o 
   3  -3  11     1124.99     1176.75    192.36 o 
  -6  -2  11      117.78      145.15     68.23 o 
  -5  -2  11      794.25      651.39    123.95 o 
  -4  -2  11      155.22      157.05     41.81 o 
  -3  -2  11     3421.30     3223.51    191.35 o 
  -2  -2  11     8867.14     8540.32    354.23 o 
  -1  -2  11      685.67      673.08     87.34 o 
   0  -2  11     3599.85     3712.86    219.27 o 
   1  -2  11       93.59       74.51     40.93 o 
   2  -2  11     4118.67     4589.54    285.63 o 
   3  -2  11     4428.59     4996.04    268.69 o 
  -6  -1  11      401.10      446.17    106.00 o 
  -5  -1  11       94.03       94.58     55.05 o 
  -4  -1  11       12.51      106.91     38.73 o 
  -3  -1  11      629.11      606.66     79.28 o 
  -2  -1  11     3039.36     2933.23    186.28 o 
  -1  -1  11     4382.95     4286.34    386.66 o 
   0  -1  11       54.95       64.80     36.29 o 
   1  -1  11     6118.38     6188.14    412.76 o 
   2  -1  11     1392.22     1561.46    137.29 o 
   3  -1  11       31.83       27.40     33.38 o 
  -7   0  11     6786.41     6722.21    410.28 o 
  -6   0  11     8737.89     8710.30    451.07 o 
  -5   0  11      963.56      902.49    144.69 o 
  -4   0  11       80.70      102.79     62.12 o 
  -3   0  11     4834.12     4966.47    258.85 o 
  -2   0  11     8507.88     8820.88    364.54 o 
  -1   0  11    19910.94    20674.52    889.28 o 
   0   0  11     3011.76     3116.18    303.66 o 
   1   0  11     3890.35     3911.02    296.46 o 
   2   0  11     2423.30     2206.22    186.91 o 
  -7   1  11     1952.24     1808.35    208.64 o 
  -6   1  11      292.28      436.03    105.13 o 
  -5   1  11      391.48      486.01    109.78 o 
  -4   1  11     4592.08     4762.59    377.11 o 
  -3   1  11        0.92       14.55     65.99 o 
  -2   1  11     7212.07     7430.17    459.65 o 
  -1   1  11      270.19      308.46     62.27 o 
   0   1  11       36.33       61.82     32.82 o 
   1   1  11     2061.32     2121.69    152.91 o 
   2   1  11      445.73      555.19     86.02 o 
  -7   2  11     9760.50     9683.12    481.78 o 
  -6   2  11      333.50      322.49     91.17 o 
  -5   2  11    19142.59    21051.72   1314.11 o 
  -4   2  11       64.22       45.58     54.63 o 
  -3   2  11      787.18      672.85    122.41 o 
  -2   2  11     9442.84     9008.47    629.37 o 
  -1   2  11      401.46      394.28     59.68 o 
   0   2  11    20926.93    22084.20   1339.83 o 
   1   2  11        2.80       23.30     51.68 o 
  -7   3  11     6906.84     7196.92    424.73 o 
  -6   3  11     6838.57     6960.39    423.36 o 
  -5   3  11     2137.64     2435.93    253.59 o 
  -4   3  11      501.04      408.91    105.08 o 
  -3   3  11     5996.09     6239.33    331.78 o 
  -2   3  11     3381.12     3474.17    231.83 o 
  -1   3  11     3734.87     3966.99    358.09 o 
   0   3  11     4628.25     5108.16    347.81 o 
  -6   4  11     5839.56     6341.99    420.12 o 
  -5   4  11       24.69       27.43     50.61 o 
  -4   4  11     8741.89     9645.27    330.01 o 
  -3   4  11      512.78      587.43     82.72 o 
  -2   4  11      525.70      447.82     72.01 o 
  -1   4  11     1711.33     1792.38    141.70 o 
  -4   5  11     3840.84     3869.04    218.77 o 
  -3   5  11       19.35       49.86     43.78 o 
  -2  -5  12      941.79      880.25    100.48 o 
  -1  -5  12      172.92      179.08     91.37 o 
   0  -5  12      705.92      708.15    148.45 o 
   1  -5  12     1478.34     1430.80    211.24 o 
  -3  -4  12     7651.54     7257.18    393.41 o 
  -2  -4  12     2609.10     2048.18    148.85 o 
  -1  -4  12      238.94      247.14     57.14 o 
   0  -4  12     6004.10     5606.99    257.08 o 
   1  -4  12     8432.80     8667.55    517.76 o 
   2  -4  12    15534.27    16531.93    745.07 o 
  -4  -3  12     2822.09     2640.76    244.90 o 
  -3  -3  12       28.71       55.33     30.91 o 
  -2  -3  12       25.05       62.35     32.48 o 
  -1  -3  12     6851.96     6681.82    369.51 o 
   0  -3  12      242.86      248.29     59.01 o 
   1  -3  12     4917.96     5492.66    335.22 o 
   2  -3  12      193.74      293.69     66.78 o 
  -5  -2  12      615.81      643.50    128.62 o 
  -4  -2  12    15503.87    14093.47    584.85 o 
  -3  -2  12     1526.96     1431.85    121.62 o 
  -2  -2  12    15283.52    14638.60    670.08 o 
  -1  -2  12      492.69      374.60     67.96 o 
   0  -2  12      248.17      205.63     53.82 o 
   1  -2  12     9558.94    10493.81    653.44 o 
   2  -2  12      746.16      859.07    106.14 o 
  -6  -1  12     2824.00     2392.08    249.80 o 
  -5  -1  12    15099.05    15496.96    616.01 o 
  -4  -1  12     9673.69     9901.03    708.05 o 
  -3  -1  12     5294.56     4793.27    288.26 o 
  -2  -1  12      857.77      840.32    111.74 o 
  -1  -1  12      507.43      444.76     72.77 o 
   0  -1  12     5473.38     5850.19    473.43 o 
   1  -1  12     5565.79     6039.81    496.79 o 
   2  -1  12     2001.08     2101.18    159.94 o 
  -6   0  12     2641.63     2563.77    254.34 o 
  -5   0  12      274.54      316.98     96.01 o 
  -4   0  12      907.49      941.25    155.34 o 
  -3   0  12     3785.73     3791.93    363.88 o 
  -2   0  12        7.46       35.31     36.17 o 
  -1   0  12     4441.32     4625.91    277.71 o 
   0   0  12      275.46      308.46     60.42 o 
   1   0  12      519.72      679.15     90.57 o 
  -6   1  12       29.66       41.14     49.05 o 
  -5   1  12     3026.82     2871.64    273.18 o 
  -4   1  12     3306.56     3804.43    372.22 o 
  -3   1  12    10736.78    11953.65    824.10 o 
  -2   1  12       73.73       74.93     49.83 o 
  -1   1  12     1284.10     1250.30    116.79 o 
   0   1  12       41.59       55.03     35.46 o 
   1   1  12      904.42      978.47    108.49 o 
  -6   2  12      452.94      642.29    135.87 o 
  -5   2  12      482.89      531.85    126.11 o 
  -4   2  12       95.74      137.29     69.01 o 
  -3   2  12     5076.27     5542.78    456.81 o 
  -2   2  12     3360.95     3379.74    266.20 o 
  -1   2  12     1096.60     1007.79    151.38 o 
   0   2  12       60.23       61.03     49.05 o 
  -5   3  12      914.23     1072.47    179.70 o 
  -4   3  12      161.61      181.29     77.71 o 
  -3   3  12     1540.64     1668.03    196.99 o 
  -2   3  12      828.11      985.30    146.40 o 
  -1   3  12      833.75      864.33    140.99 o 
  -4   4  12      744.57      755.73    142.10 o 
  -1  -4  13     1436.52     1395.86    130.71 o 
  -3  -3  13      133.42      136.71     43.68 o 
  -2  -3  13     1037.21      893.67    104.62 o 
  -1  -3  13     2592.32     2695.08    182.90 o 
   0  -3  13     4932.70     5669.99    384.58 o 
  -4  -2  13      617.62      657.70    107.20 o 
  -3  -2  13       17.45       45.07     30.40 o 
  -2  -2  13     2191.41     2181.91    214.17 o 
  -1  -2  13      624.80      574.64     87.89 o 
   0  -2  13     9112.04    10449.41   1270.91 o 
  -4  -1  13      271.33      305.04    101.40 o 
  -3  -1  13      659.17      715.16     92.78 o 
  -2  -1  13     5803.46     6048.68    757.91 o 
  -1  -1  13       35.82       57.24     36.52 o 
   0  -1  13     2419.12     2512.68    260.85 o 
  -5   0  13     2623.60     2628.06    272.53 o 
  -4   0  13     6681.83     6726.42    434.74 o 
  -3   0  13     2704.38     3059.80    294.08 o 
  -2   0  13     1523.13     1364.90    128.49 o 
  -1   0  13     2428.13     2518.39    168.87 o 
   0   0  13     4767.03     4793.76    470.07 o 
  -5   1  13      688.73      754.72    150.90 o 
  -4   1  13     4547.20     4599.88    356.33 o 
  -3   1  13     1040.61      925.49    157.48 o 
  -2   1  13       29.39       31.98     51.44 o 
  -1   1  13    12099.21    13074.91    545.41 o 
  -4   2  13     6321.45     6914.57    433.04 o 
  -3   2  13      124.10      119.51     62.00 o 
  -2   2  13     5716.27     5834.09    360.34 o 
                                                 
